# Supplementary material for: Emergence of large-scale patterns in soft quasicrystals
Source: Nat Commun. 2026 Apr 22;17:5525. doi: 10.1038/s41467-026-71816-y (PMC13287776; doi:10.1038/s41467-026-71816-y)
Supplement: Supplementary file 13 — Source Data File [file 41467_2026_71816_MOESM13_ESM.xlsx]

## Sheet: Figure 2a
Compressive strain	Ave. compressive stress [MPa]
0	0
9e-05	0.00019555
0.00018	0.00039119
0.00036	0.00078273
0.00068	0.00148
0.001	0.00218
0.0015	0.00327
0.002	0.00437
0.003	0.00656
0.004	0.00877
0.005	0.01099
0.006	0.01322
0.007	0.01546
0.008	0.01771
0.009	0.01997
0.01	0.02224
0.011	0.02452
0.012	0.02681
0.013	0.02911
0.014	0.03142
0.015	0.03374
0.016	0.03606
0.017	0.0384
0.018	0.04074
0.019	0.04309
0.02	0.04544
0.021	0.0478
0.022	0.05017
0.023	0.05254
0.024	0.05491
0.025	0.05729
0.026	0.05967
0.027	0.06204
0.028	0.06441
0.029	0.06678
0.03	0.06913
0.031	0.07148
0.032	0.0738
0.033	0.07611
0.034	0.07838
0.035	0.0806
0.03505	0.08071
0.0351	0.08082
0.03515	0.08093
0.0352	0.08104
0.03525	0.08115
0.0353	0.08126
0.03535	0.08137
0.0354	0.08148
0.03545	0.08159
0.0355	0.0817
0.03555	0.08181
0.0356	0.08191
0.03565	0.08202
0.0357	0.08213
0.03575	0.08224
0.0358	0.08235
0.03585	0.08245
0.0359	0.08256
0.03595	0.08267
0.036	0.08278
0.03605	0.08288
0.0361	0.08299
0.03615	0.0831
0.0362	0.0832
0.03625	0.08331
0.0363	0.08341
0.03635	0.08352
0.0364	0.08362
0.03645	0.08373
0.0365	0.08383
0.03655	0.08394
0.0366	0.08404
0.03665	0.08415
0.0367	0.08425
0.03675	0.08436
0.0368	0.08446
0.03685	0.08456
0.0369	0.08467
0.03695	0.08477
0.037	0.08487
0.03705	0.08497
0.0371	0.08508
0.03715	0.08518
0.0372	0.08528
0.03725	0.08538
0.0373	0.08548
0.03735	0.08558
0.0374	0.08568
0.03745	0.08578
0.0375	0.08588
0.03755	0.08598
0.0376	0.08608
0.03765	0.08618
0.0377	0.08628
0.03775	0.08638
0.0378	0.08648
0.03785	0.08657
0.0379	0.08667
0.03795	0.08677
0.038	0.08687
0.03805	0.08696
0.0381	0.08706
0.03815	0.08715
0.0382	0.08725
0.03825	0.08734
0.0383	0.08744
0.03835	0.08753
0.0384	0.08763
0.03845	0.08772
0.0385	0.08781
0.03855	0.08791
0.0386	0.088
0.03865	0.08809
0.0387	0.08818
0.03875	0.08827
0.0388	0.08837
0.03885	0.08846
0.0389	0.08855
0.03895	0.08864
0.039	0.08872
0.03905	0.08881
0.0391	0.0889
0.03915	0.08899
0.0392	0.08908
0.03925	0.08916
0.0393	0.08925
0.03935	0.08934
0.0394	0.08942
0.03945	0.08951
0.0395	0.08959
0.03955	0.08967
0.0396	0.08976
0.03965	0.08984
0.0397	0.08992
0.03975	0.09
0.0398	0.09009
0.03985	0.09017
0.0399	0.09025
0.03995	0.09033
0.04	0.09041
0.04005	0.09049
0.0401	0.09056
0.04015	0.09064
0.0402	0.09072
0.04025	0.0908
0.0403	0.09087
0.04035	0.09095
0.0404	0.09102
0.04045	0.0911
0.0405	0.09117
0.04055	0.09125
0.0406	0.09132
0.04065	0.09139
0.0407	0.09147
0.04075	0.09154
0.0408	0.09161
0.04085	0.09168
0.0409	0.09175
0.04095	0.09182
0.041	0.09189
0.04105	0.09196
0.0411	0.09203
0.04115	0.0921
0.0412	0.09217
0.04125	0.09224
0.0413	0.0923
0.04135	0.09237
0.0414	0.09244
0.04145	0.0925
0.0415	0.09257
0.04155	0.09263
0.0416	0.0927
0.04165	0.09276
0.0417	0.09283
0.04175	0.09289
0.0418	0.09296
0.04185	0.09302
0.0419	0.09308
0.04195	0.09315
0.042	0.09321
0.04205	0.09327
0.0421	0.09333
0.04215	0.09339
0.0422	0.09346
0.04225	0.09352
0.0423	0.09358
0.04235	0.09364
0.0424	0.0937
0.04245	0.09376
0.0425	0.09382
0.04255	0.09388
0.0426	0.09394
0.04265	0.094
0.0427	0.09405
0.04275	0.09411
0.0428	0.09417
0.04285	0.09423
0.0429	0.09429
0.04295	0.09434
0.043	0.0944
0.04305	0.09446
0.0431	0.09452
0.04315	0.09457
0.0432	0.09463
0.04325	0.09469
0.0433	0.09474
0.04335	0.0948
0.0434	0.09486
0.04345	0.09491
0.0435	0.09497
0.04355	0.09502
0.0436	0.09508
0.04365	0.09513
0.0437	0.09519
0.04375	0.09525
0.0438	0.0953
0.04385	0.09536
0.0439	0.09541
0.04395	0.09547
0.044	0.09552
0.04405	0.09557
0.0441	0.09563
0.04415	0.09568
0.0442	0.09574
0.04425	0.09579
0.0443	0.09585
0.04435	0.0959
0.0444	0.09595
0.04445	0.09601
0.0445	0.09606
0.04455	0.09612
0.0446	0.09617
0.04465	0.09622
0.0447	0.09628
0.04475	0.09633
0.0448	0.09639
0.04485	0.09644
0.0449	0.09649
0.04495	0.09655
0.045	0.0966
0.0451	0.09671
0.04525	0.09687
0.0455	0.09713
0.04575	0.0974
0.046	0.09766
0.04625	0.09792
0.0465	0.09819
0.04675	0.09845
0.047	0.09872
0.04725	0.09899
0.0475	0.09925
0.04775	0.09953
0.048	0.0998
0.04825	0.10007
0.0485	0.10034
0.04875	0.10061
0.049	0.10087
0.04925	0.10114
0.0495	0.10141
0.04975	0.10168
0.05	0.10195
0.05025	0.10222
0.0505	0.10248
0.05075	0.10275
0.051	0.10302
0.05125	0.10329
0.0515	0.10356
0.05175	0.10383
0.052	0.1041
0.05225	0.10437
0.0525	0.10464
0.05275	0.10491
0.053	0.10518
0.05325	0.10545
0.0535	0.10572
0.05375	0.10599
0.054	0.10626
0.05425	0.10653
0.0545	0.1068
0.05475	0.10707
0.055	0.10734
0.05525	0.10761
0.0555	0.10788
0.05575	0.10815
0.056	0.10842
0.05625	0.1087
0.0565	0.10897
0.05675	0.10924
0.057	0.10951
0.05725	0.10978
0.0575	0.11005
0.05775	0.11032
0.058	0.11059
0.05825	0.11086
0.0585	0.11113
0.05875	0.1114
0.059	0.11167
0.05925	0.11194
0.0595	0.1122
0.05975	0.11247
0.06	0.11274
0.06025	0.11301
0.0605	0.11328
0.06075	0.11355
0.061	0.11383
0.06125	0.1141
0.0615	0.11437
0.06175	0.11464
0.062	0.11492
0.06225	0.11519
0.0625	0.11547

## Sheet: Figure 3a
Compressive strain	Ave. compressive stress [MPa]
0	0
0.00014	0.00024927
0.00028	0.00049862
0.00056	0.00099755
0.001	0.00178
0.0015	0.00267
0.002	0.00357
0.003	0.00536
0.004	0.00715
0.005	0.00895
0.006	0.01074
0.007	0.01255
0.008	0.01435
0.009	0.01615
0.01	0.01796
0.011	0.01976
0.012	0.02157
0.013	0.02338
0.014	0.02518
0.015	0.02699
0.016	0.02879
0.017	0.03059
0.018	0.03238
0.019	0.03418
0.02	0.03597
0.021	0.03775
0.022	0.03953
0.023	0.0413
0.024	0.04306
0.025	0.04481
0.026	0.04655
0.027	0.04829
0.028	0.05001
0.029	0.05172
0.03	0.05341
0.031	0.05509
0.032	0.05675
0.033	0.05839
0.034	0.06002
0.035	0.06162
0.036	0.06321
0.037	0.06477
0.038	0.0663
0.039	0.06781
0.04	0.0693
0.0401	0.06944
0.0402	0.06959
0.0403	0.06974
0.0404	0.06988
0.0405	0.07003
0.0406	0.07018
0.0407	0.07032
0.0408	0.07047
0.0409	0.07061
0.041	0.07076
0.0411	0.0709
0.0412	0.07105
0.0413	0.07119
0.0414	0.07134
0.0415	0.07148
0.0416	0.07162
0.0417	0.07177
0.0418	0.07191
0.0419	0.07205
0.042	0.07219
0.0421	0.07234
0.0422	0.07248
0.0423	0.07262
0.0424	0.07276
0.0425	0.0729
0.0426	0.07304
0.0427	0.07318
0.0428	0.07333
0.0429	0.07347
0.043	0.07361
0.0431	0.07375
0.0432	0.07388
0.0433	0.07402
0.0434	0.07416
0.0435	0.0743
0.0436	0.07444
0.0437	0.07458
0.0438	0.07472
0.0439	0.07485
0.044	0.07499
0.0441	0.07513
0.0442	0.07527
0.0443	0.0754
0.0444	0.07554
0.0445	0.07568
0.0446	0.07581
0.0447	0.07595
0.0448	0.07609
0.0449	0.07622
0.045	0.07636
0.0451	0.07649
0.0452	0.07663
0.0453	0.07676
0.0454	0.07689
0.0455	0.07703
0.0456	0.07716
0.0457	0.0773
0.0458	0.07743
0.0459	0.07756
0.046	0.0777
0.0461	0.07783
0.0462	0.07796
0.0463	0.07809
0.0464	0.07822
0.0465	0.07836
0.0466	0.07849
0.0467	0.07862
0.0468	0.07875
0.0469	0.07888
0.047	0.07901
0.0471	0.07914
0.0472	0.07927
0.0473	0.0794
0.0474	0.07953
0.0475	0.07966
0.0476	0.07979
0.0477	0.07992
0.0478	0.08005
0.0479	0.08018
0.048	0.0803
0.0481	0.08043
0.0482	0.08056
0.0483	0.08069
0.0484	0.08081
0.0485	0.08094
0.0486	0.08107
0.0487	0.08119
0.0488	0.08132
0.0489	0.08144
0.049	0.08157
0.0491	0.0817
0.0492	0.08182
0.0493	0.08194
0.0494	0.08207
0.0495	0.08219
0.0496	0.08232
0.0497	0.08244
0.0498	0.08256
0.0499	0.08269
0.05	0.08281
0.0501	0.08293
0.0502	0.08305
0.0503	0.08318
0.0504	0.0833
0.0505	0.08342
0.0506	0.08354
0.0507	0.08366
0.0508	0.08378
0.0509	0.0839
0.051	0.08402
0.0511	0.08414
0.0512	0.08426
0.0513	0.08438
0.0514	0.0845
0.0515	0.08462
0.0516	0.08474
0.0517	0.08486
0.0518	0.08497
0.0519	0.08509
0.052	0.08521
0.0521	0.08533
0.0522	0.08544
0.0523	0.08556
0.0524	0.08568
0.0525	0.08579
0.0526	0.08591
0.0527	0.08603
0.0528	0.08614
0.0529	0.08626
0.053	0.08637
0.0531	0.08649
0.0532	0.0866
0.0533	0.08672
0.0534	0.08683
0.0535	0.08695
0.0536	0.08706
0.0537	0.08718
0.0538	0.08729
0.0539	0.0874
0.054	0.08752
0.0541	0.08763
0.0542	0.08775
0.0543	0.08786
0.0544	0.08797
0.0545	0.08809
0.0546	0.0882
0.0547	0.08831
0.0548	0.08843
0.0549	0.08854
0.055	0.08865
0.0551	0.08876
0.0552	0.08888
0.0553	0.08899
0.0554	0.0891
0.0555	0.08922
0.0556	0.08933
0.0557	0.08944
0.0558	0.08955
0.0559	0.08967
0.056	0.08978
0.0561	0.08989
0.0562	0.09
0.0563	0.09012
0.0564	0.09023
0.0565	0.09034
0.0566	0.09045
0.0567	0.09057
0.0568	0.09068
0.0569	0.09079
0.057	0.0909
0.0571	0.09102
0.0572	0.09113
0.0573	0.09124
0.0574	0.09135
0.0575	0.09146
0.0576	0.09158
0.0577	0.09169
0.0578	0.0918
0.0579	0.09191
0.058	0.09203
0.0581	0.09214
0.0582	0.09225
0.0583	0.09236
0.0584	0.09247
0.0585	0.09259
0.0586	0.0927
0.0587	0.09281
0.0588	0.09292
0.0589	0.09304
0.059	0.09315
0.0591	0.09326
0.0592	0.09337
0.0593	0.09348
0.0594	0.0936
0.0595	0.09371
0.0596	0.09382
0.0597	0.09393
0.0598	0.09404
0.0599	0.09416
0.06	0.09427
0.0601	0.09438
0.0602	0.09449
0.0603	0.0946
0.0604	0.09472
0.0605	0.09483
0.0606	0.09494
0.0607	0.09505
0.0608	0.09516
0.0609	0.09528
0.061	0.09539
0.0611	0.0955
0.0612	0.09561
0.0613	0.09572
0.0614	0.09584
0.0615	0.09595
0.0616	0.09606
0.0617	0.09617
0.0618	0.09628
0.0619	0.0964
0.062	0.09651
0.0621	0.09662
0.0622	0.09673
0.0623	0.09684
0.0624	0.09695
0.0625	0.09707
0.0626	0.09718
0.0627	0.09729
0.0628	0.0974
0.0629	0.09751
0.063	0.09763
0.0631	0.09774
0.0632	0.09785
0.0633	0.09796
0.0634	0.09807
0.0635	0.09818
0.0636	0.09829
0.0637	0.09841
0.0638	0.09852
0.0639	0.09863
0.064	0.09874
0.0641	0.09885
0.0642	0.09896
0.0643	0.09908
0.0644	0.09919
0.0645	0.0993
0.0646	0.09941
0.0647	0.09952
0.0648	0.09963
0.0649	0.09974
0.065	0.09985
0.0651	0.09997
0.0652	0.10008
0.0653	0.10019
0.0654	0.1003
0.0655	0.10041
0.0656	0.10052
0.0657	0.10063
0.0658	0.10075
0.0659	0.10086
0.066	0.10097
0.0661	0.10108
0.0662	0.10119
0.0663	0.1013
0.0664	0.10142
0.0665	0.10153
0.0666	0.10164
0.0667	0.10175
0.0668	0.10186
0.0669	0.10198
0.067	0.10209
0.0671	0.1022
0.0672	0.10231
0.0673	0.10242
0.0674	0.10254
0.0675	0.10265
0.0676	0.10276
0.0677	0.10287
0.0678	0.10299
0.0679	0.1031
0.068	0.10321
0.0681	0.10332
0.0682	0.10344
0.0683	0.10355
0.0684	0.10366
0.0685	0.10377
0.0686	0.10389
0.0687	0.104
0.0688	0.10411
0.0689	0.10423
0.069	0.10434
0.0691	0.10445
0.0692	0.10457
0.0693	0.10468
0.0694	0.10479
0.0695	0.10491
0.0696	0.10502
0.0697	0.10513
0.0698	0.10525
0.0699	0.10536
0.07	0.10547
0.0702	0.1057
0.0705	0.10604
0.071	0.10661
0.0715	0.10718
0.072	0.10775
0.0725	0.10832
0.073	0.1089
0.0735	0.10947
0.074	0.11005
0.0745	0.11063
0.075	0.11121
0.0755	0.11179
0.076	0.11238
0.0765	0.11296
0.077	0.11354
0.0775	0.11413
0.078	0.11471
0.0785	0.1153
0.079	0.11588
0.0795	0.11647
0.08	0.11706
0.0805	0.11764
0.081	0.11823
0.0815	0.11883
0.082	0.11942
0.0825	0.12001
0.083	0.1206
0.0835	0.12119
0.084	0.12179
0.0845	0.12238
0.085	0.12298
0.0855	0.12357
0.086	0.12417
0.0865	0.12477
0.087	0.12537
0.0875	0.12597
0.088	0.12657
0.0885	0.12717
0.089	0.12777
0.0895	0.12837
0.09	0.12897
0.0905	0.12957
0.091	0.13018
0.0915	0.13078
0.092	0.13139
0.0925	0.13199
0.093	0.1326
0.0935	0.1332
0.094	0.13381
0.0945	0.13442
0.095	0.13503
0.0955	0.13564
0.096	0.13625
0.0965	0.13686
0.097	0.13747
0.0975	0.13808
0.098	0.13869
0.0985	0.1393

## Sheet: Figure 5
Initial porosity	a/L	b/L	d/L	Initial chirality [deg]
0.498	0.7	0.5	0.88					15	25	35	45
0.438	0.73	0.46	0.8			7	10	15	25
0.431	0.717	0.451	0.8	4.5	6			15	25

## Sheet: Figure 7a & 8a
X/L Y/L	0	1.17647	2.35294	3.52941	4.70588	5.88235	7.05882	8.23529	9.41176	10.5882	11.7647	12.9412	14.1176	15.2941	16.4706	17.6471	18.8235	20	21.1765	22.3529	23.5294	24.7059	25.8824	27.0588	28.2353	29.4118	30.5882	31.7647	32.9412	34.1176	35.2941	36.4706	37.6471	38.8235	40	41.1765	42.3529	43.5294	44.7059	45.8824	47.0588	48.2353	49.4118	50.5882	51.7647	52.9412	54.1176	55.2941	56.4706
0	0.130572	-0.0252349	-0.251437	-0.329024	-0.463469	-0.540519	-0.514861	-0.424292	-0.37777	-0.339897	-0.0630312	0.110513	0.310406	0.471774	0.502916	0.493194	0.369622	0.306667	0.195464	-0.0656009	-0.195769	-0.262943	-0.340511	-0.387589	-0.188827	-0.114232	0.0226672	0.256713	0.217517	0.177764	0.077492	-0.187178	-0.280739	-0.317384	-0.418232	-0.452443	-0.364385	-0.326992	-0.243345	-0.176727	0.11362	0.285266	0.391157	0.550742	0.327684	0.100868	-0.111336	-0.308237	-0.419498
1.17647	-0.0466931	-0.21414	-0.412211	-0.455549	-0.509933	-0.558832	-0.590626	-0.517181	-0.485368	-0.476835	-0.234179	-0.0564346	0.0627839	0.195407	0.345729	0.342833	0.301183	0.331788	0.264633	0.0964189	-0.05212	-0.162709	-0.256788	-0.366821	-0.103934	-0.0458494	0.0464266	0.213892	0.0800041	0.0182759	-0.123609	-0.326532	-0.399286	-0.425596	-0.460995	-0.528917	-0.470794	-0.416315	-0.403582	-0.34425	-0.0637216	0.101213	0.177707	0.356889	0.218763	-0.0214572	-0.134559	-0.319264	-0.498926
2.35294	-0.307643	-0.448243	-0.593138	-0.533769	-0.536127	-0.54468	-0.572831	-0.53304	-0.525159	-0.575285	-0.411482	-0.275197	-0.177993	-0.00686412	0.20651	0.289677	0.359248	0.458312	0.494364	0.416662	0.262063	0.0744238	-0.0691293	-0.19504	0.0788535	0.199261	0.285343	0.345211	0.012082	-0.154789	-0.364443	-0.546579	-0.548439	-0.488532	-0.44389	-0.499539	-0.472041	-0.441435	-0.498331	-0.515475	-0.285015	-0.100502	0.0144023	0.27796	0.296254	0.0860063	-0.0172193	-0.226374	-0.485445
3.52941	-0.351039	-0.480037	-0.54725	-0.51605	-0.566119	-0.57891	-0.585698	-0.548956	-0.533136	-0.531851	-0.471906	-0.349639	-0.27815	-0.153524	0.210786	0.33056	0.455839	0.60503	0.560387	0.56522	0.468668	0.209444	0.0426872	-0.0880178	0.089247	0.180334	0.290252	0.230902	-0.0771258	-0.171837	-0.368086	-0.505024	-0.497085	-0.516012	-0.517239	-0.512291	-0.500671	-0.451771	-0.470775	-0.498331	-0.346743	-0.178069	-0.108383	0.125759	0.246722	0.0284776	-0.0288592	-0.248925	-0.529991
4.70588	-0.406669	-0.499041	-0.53072	-0.524008	-0.6322	-0.660255	-0.643821	-0.649286	-0.574096	-0.535514	-0.533654	-0.473153	-0.381452	-0.143725	0.216309	0.468725	0.496128	0.452751	0.383065	0.428282	0.48769	0.289619	0.0537327	-0.100847	0.015783	0.228466	0.41856	0.297462	-0.0147455	-0.213392	-0.421914	-0.509875	-0.511774	-0.545351	-0.613849	-0.583243	-0.613753	-0.567922	-0.511045	-0.519137	-0.416506	-0.323598	-0.18551	0.0291488	0.195943	0.0969175	-0.0930995	-0.362698	-0.593618
5.88235	-0.490411	-0.580923	-0.575995	-0.561958	-0.645662	-0.596705	-0.572236	-0.662134	-0.589341	-0.564259	-0.58938	-0.534919	-0.333895	-0.0544787	0.311097	0.609958	0.452828	0.290195	0.269944	0.339708	0.564759	0.488918	0.221294	0.0947506	0.13805	0.304289	0.518775	0.291364	-0.012943	-0.240373	-0.490392	-0.579025	-0.53258	-0.593042	-0.612027	-0.497564	-0.600905	-0.592927	-0.529895	-0.558161	-0.495244	-0.379726	-0.131049	0.0658904	0.294375	0.279724	-0.0344395	-0.2728	-0.514113
7.05882	-0.537451	-0.561977	-0.564393	-0.57053	-0.64384	-0.60892	-0.585065	-0.661521	-0.596092	-0.573502	-0.590645	-0.516108	-0.228253	0.0609621	0.441763	0.640525	0.443029	0.288392	0.265112	0.397121	0.585508	0.520021	0.212608	0.0568009	0.131339	0.229732	0.431408	0.233932	-0.0912203	-0.291113	-0.460995	-0.542321	-0.505043	-0.564278	-0.648078	-0.526309	-0.620464	-0.640024	-0.547058	-0.576493	-0.495263	-0.332016	-0.0343628	0.188235	0.362412	0.289658	-0.0821116	-0.335774	-0.530068
8.23529	-0.459749	-0.495915	-0.538083	-0.560136	-0.623072	-0.64804	-0.639468	-0.640715	-0.537355	-0.525811	-0.509933	-0.432365	-0.266165	-0.0514872	0.296868	0.432098	0.402069	0.422856	0.402069	0.515688	0.513981	0.384331	0.0829956	-0.134559	0.0457746	0.086083	0.226664	0.197247	-0.130992	-0.277076	-0.362602	-0.487267	-0.487286	-0.521534	-0.62731	-0.60219	-0.638835	-0.614961	-0.504832	-0.507344	-0.400552	-0.237285	-0.0381022	0.180871	0.337406	0.177822	-0.0936748	-0.348623	-0.585698
9.41176	-0.305687	-0.442049	-0.546579	-0.512349	-0.51536	-0.551392	-0.576493	-0.573483	-0.528879	-0.5228	-0.476931	-0.36567	-0.238628	-0.145623	0.205819	0.292668	0.380668	0.530453	0.551183	0.578643	0.427113	0.298057	0.0199826	-0.138892	0.0849516	0.0317184	0.22302	0.265745	-0.0405567	-0.108345	-0.26417	-0.447476	-0.438904	-0.437677	-0.498197	-0.523931	-0.558775	-0.555131	-0.503125	-0.511026	-0.360799	-0.179201	-0.0569907	0.17111	0.287874	0.111223	-0.00371922	-0.223862	-0.479884
10.5882	-0.217687	-0.374242	-0.594308	-0.541727	-0.516625	-0.552581	-0.560596	-0.525753	-0.536799	-0.573559	-0.468992	-0.333895	-0.201311	-0.0124636	0.254028	0.301739	0.372614	0.397754	0.384867	0.313264	0.123246	0.0131942	-0.167062	-0.264151	0.0177581	0.0989694	0.248793	0.412443	0.0981832	-0.064968	-0.211129	-0.470161	-0.506232	-0.445041	-0.474994	-0.527038	-0.510489	-0.537451	-0.556991	-0.566138	-0.329696	-0.125507	0.0237028	0.271958	0.251842	0.0501276	-0.0458877	-0.261121	-0.465252
11.7647	0.00475666	-0.195136	-0.45367	-0.479922	-0.494017	-0.561766	-0.569187	-0.505657	-0.435951	-0.373667	-0.201886	-0.0264047	0.0284776	0.1476	0.312669	0.358596	0.365998	0.350791	0.279207	0.0541738	-0.132813	-0.230574	-0.345458	-0.379036	-0.133868	-0.0764929	0.0378931	0.277366	0.155673	0.0798699	-0.0295879	-0.319762	-0.418788	-0.42667	-0.459077	-0.52583	-0.489088	-0.453075	-0.393725	-0.313664	-0.0564346	0.0970134	0.142212	0.2328	0.122173	-0.0887082	-0.162038	-0.311248	-0.465866
12.9412	0.166067	-0.0135758	-0.304536	-0.35217	-0.410293	-0.491543	-0.539829	-0.47998	-0.33449	-0.250229	-0.0265581	0.153238	0.23629	0.439175	0.496089	0.540137	0.446692	0.310464	0.248007	-0.0821116	-0.236116	-0.31982	-0.40477	-0.358249	-0.150398	-0.0385816	0.110686	0.387456	0.327511	0.242465	0.0962847	-0.184743	-0.282541	-0.356408	-0.385134	-0.460458	-0.467764	-0.361432	-0.226949	-0.151127	0.117858	0.24561	0.253568	0.296408	0.133122	-0.0997537	-0.224457	-0.358326	-0.451215
14.1176	0.25468	0.0359372	-0.184148	-0.244611	-0.2416	-0.204226	-0.311171	-0.362008	-0.289905	-0.172642	0.0644714	0.30845	0.486367	0.579851	0.563398	0.576879	0.450949	0.319553	0.181312	-0.14267	-0.282599	-0.353992	-0.388221	-0.36124	-0.234754	-0.168213	-0.0158961	0.284672	0.350063	0.307185	0.117014	-0.0998687	-0.195846	-0.274602	-0.215885	-0.201273	-0.278879	-0.262368	-0.103436	-0.0325411	0.263386	0.444966	0.394206	0.336793	0.149652	-0.0661953	-0.187236	-0.207428	-0.294162
15.2941	0.46255	0.186298	0.0358988	-0.115632	-0.00751611	0.115998	-0.0116198	-0.0997729	-0.132161	0.0273271	0.222829	0.491219	0.581117	0.429491	0.354358	0.388012	0.466827	0.525544	0.357963	0.0126189	-0.206776	-0.352765	-0.405365	-0.416832	-0.419939	-0.482396	-0.35031	-0.0118499	0.258324	0.406211	0.265611	0.0890169	-0.0283415	-0.115708	0.0176431	0.0280366	-0.0465397	-0.0911436	0.0842804	0.165588	0.382029	0.515362	0.263981	0.147811	0.0187936	-0.110914	-0.0216106	0.0444322	0.00234046
16.4706	0.506502	0.334166	0.244881	0.208293	0.316408	0.475974	0.356295	0.260203	0.209539	0.195464	0.324347	0.458293	0.48466	0.340973	0.257863	0.314011	0.444793	0.582939	0.349986	0.0377589	-0.155403	-0.32774	-0.37359	-0.352093	-0.385134	-0.418846	-0.221925	0.0621319	0.289523	0.466788	0.36339	0.303599	0.268104	0.188676	0.359286	0.370255	0.270616	0.225475	0.320282	0.247604	0.318575	0.338749	0.00912884	0.0102411	0.101903	0.129939	0.324309	0.431351	0.337253
17.6471	0.549936	0.382432	0.303618	0.296388	0.439999	0.650305	0.633813	0.508976	0.334818	0.293224	0.336639	0.473615	0.581807	0.394762	0.332421	0.370274	0.474766	0.528516	0.265572	-0.0259061	-0.168309	-0.173103	-0.171223	-0.0519666	-0.0801172	-0.141999	-0.0239309	0.13667	0.355528	0.494901	0.414111	0.376372	0.308469	0.267547	0.41741	0.466903	0.342776	0.163152	0.151014	0.0856227	0.0893429	0.111952	-0.077701	-0.0526953	0.143554	0.334204	0.541978	0.659337	0.614733
18.8235	0.455743	0.385462	0.355585	0.383813	0.381301	0.42531	0.448571	0.49492	0.476089	0.369642	0.307281	0.366036	0.424677	0.487096	0.50725	0.545142	0.4828	0.351309	0.16296	-0.0991784	-0.0856783	-0.0275744	-0.0929078	0.0324088	-0.00429451	0.0329073	0.164379	0.283464	0.359862	0.366535	0.403104	0.367762	0.401953	0.33779	0.287759	0.205858	0.0640111	-0.0214572	-0.00726682	-0.0451782	-0.0958993	-0.122247	-0.157225	-0.00749694	0.262101	0.449798	0.467402	0.435052	0.431427
20	0.31568	0.357944	0.367801	0.543953	0.416777	0.278018	0.301202	0.428263	0.614752	0.470432	0.337195	0.298824	0.334242	0.510357	0.631416	0.671092	0.404005	0.200373	0.0902826	-0.13149	0.0617484	0.195061	0.060617	0.183364	0.152797	0.189424	0.397294	0.488937	0.394149	0.304174	0.347493	0.342162	0.461879	0.440517	0.191801	0.0498975	-0.151203	-0.187772	-0.102074	-0.14547	-0.208406	-0.247008	-0.128518	0.08173	0.402605	0.59222	0.400803	0.272418	0.247432
21.1765	0.233874	0.26632	0.373343	0.565296	0.406326	0.281623	0.273128	0.372096	0.584185	0.510778	0.288277	0.205282	0.179625	0.223691	0.326342	0.381953	0.178973	0.0505686	0.0908962	0.00418137	0.211476	0.401014	0.279398	0.313513	0.270731	0.191878	0.248103	0.342852	0.285343	0.207603	0.28402	0.277979	0.391675	0.406326	0.121521	-0.0930995	-0.383466	-0.487343	-0.403524	-0.401089	-0.385767	-0.309388	-0.0594261	0.176518	0.477776	0.625165	0.358002	0.211917	0.250538
22.3529	-0.0894561	0.023626	0.286513	0.573772	0.526676	0.43741	0.36897	0.436739	0.566907	0.417774	0.0962272	-0.0851798	-0.188348	-0.159564	-0.0513721	0.0158213	-0.121174	-0.110818	0.0799274	0.179682	0.401647	0.45302	0.246377	0.0824587	-0.0587166	-0.135095	-0.103359	-0.0134799	-0.0569524	-0.141366	-0.0172385	0.0866966	0.282332	0.387437	0.175981	-0.121135	-0.382143	-0.475665	-0.40897	-0.419421	-0.393092	-0.322811	-0.154176	0.150841	0.415377	0.57009	0.42951	0.335508	0.363102
23.5294	-0.242233	-0.140829	0.120217	0.428187	0.532659	0.62434	0.581539	0.49841	0.470259	0.262523	-0.0412471	-0.20133	-0.265973	-0.341201	-0.298994	-0.168213	-0.151108	0.0292639	0.277442	0.350887	0.389968	0.329448	0.128309	-0.0845661	-0.163994	-0.311881	-0.314987	-0.233028	-0.257478	-0.225089	-0.191416	0.0127531	0.15947	0.370946	0.386881	0.191303	-0.00431369	-0.181598	-0.234141	-0.391309	-0.37965	-0.322831	-0.260585	-0.0136717	0.212991	0.415933	0.517509	0.596458	0.628271
24.7059	-0.338708	-0.251399	0.0108547	0.278478	0.366401	0.499656	0.453211	0.287548	0.198283	0.0699941	-0.164723	-0.277153	-0.308142	-0.366188	-0.402239	-0.247602	-0.136361	-0.0159728	0.229732	0.289121	0.196116	0.142269	0.00903295	-0.208694	-0.274679	-0.380954	-0.49837	-0.506884	-0.416391	-0.353436	-0.324077	-0.0214956	0.136229	0.260356	0.399748	0.308105	0.0696873	-0.0813637	-0.21763	-0.461628	-0.380934	-0.280087	-0.171971	0.108001	0.254047	0.39459	0.49304	0.475379	0.49189
25.8824	-0.423084	-0.372382	-0.18108	-0.0148606	0.0522753	0.192875	0.197094	0.0448925	0.0277873	-0.084662	-0.273509	-0.352995	-0.403582	-0.411482	-0.43829	-0.198032	-0.0910093	-0.0176603	0.226779	0.160161	0.067156	0.00479501	-0.174886	-0.374261	-0.428683	-0.492272	-0.566311	-0.588268	-0.492252	-0.451848	-0.456738	-0.160811	0.013386	0.078796	0.21395	0.253702	0.0177198	-0.0593494	-0.176094	-0.453095	-0.268504	-0.162153	-0.0118308	0.278535	0.30542	0.401359	0.423987	0.347627	0.300569
27.0588	-0.352784	-0.365593	-0.250728	-0.12359	-0.136553	0.0382767	0.0847406	-0.105871	-0.0783147	-0.172412	-0.338689	-0.363196	-0.393629	-0.357041	-0.351461	-0.0305659	0.10942	0.185262	0.371598	0.125298	-0.0771258	-0.226297	-0.391903	-0.51302	-0.478791	-0.500786	-0.536281	-0.559503	-0.496471	-0.472673	-0.520384	-0.283117	-0.116974	-0.0154742	0.208926	0.37829	0.182731	0.0549408	-0.0575277	-0.308218	-0.0735206	0.122652	0.271747	0.449031	0.448398	0.468591	0.40506	0.337176	0.192933
28.2353	-0.149228	-0.129074	0.0231275	0.082497	0.0305103	0.105087	0.125854	0.0122162	0.0978188	0.0972627	-0.0898012	-0.164397	-0.328775	-0.414397	-0.347127	-0.0562237	0.0764182	0.204132	0.29029	0.0115834	-0.110722	-0.259185	-0.399804	-0.456067	-0.470775	-0.524603	-0.552101	-0.580846	-0.508667	-0.487286	-0.482415	-0.348488	-0.202481	-0.132756	0.0268093	0.298191	0.124589	0.0297816	0.00103648	-0.13592	0.168483	0.435569	0.553522	0.634906	0.565833	0.517624	0.384331	0.307242	0.0835325
29.4118	-0.0159345	-0.0660803	0.0946547	0.0317759	0.0898223	0.243884	0.33733	0.254239	0.209674	0.218897	-0.0157811	-0.0818239	-0.25418	-0.462165	-0.409603	-0.114443	0.103802	0.343466	0.339803	0.0586418	-0.143149	-0.319034	-0.448665	-0.486519	-0.497526	-0.614443	-0.623629	-0.630417	-0.60474	-0.525255	-0.477563	-0.434072	-0.359534	-0.242156	-0.00985561	0.257844	0.218725	0.0456787	-0.0276703	-0.0331931	0.265745	0.546331	0.548095	0.460096	0.401301	0.433709	0.475302	0.50096	0.221064
30.5882	0.136229	0.0664849	0.257883	0.223059	0.225456	0.420478	0.518775	0.421015	0.304327	0.298901	0.0605978	0.0465416	-0.0304509	-0.275715	-0.20785	-0.037431	0.195445	0.473538	0.345154	0.0640879	-0.148653	-0.42481	-0.527556	-0.520211	-0.544086	-0.61567	-0.532484	-0.554537	-0.613829	-0.529473	-0.509971	-0.514228	-0.46228	-0.231801	0.0194648	0.316523	0.423508	0.120869	0.0664849	0.121501	0.340992	0.642941	0.501651	0.297501	0.277212	0.332305	0.51632	0.610993	0.280319
31.7647	0.403334	0.291422	0.392327	0.216922	0.165549	0.20348	0.269983	0.275506	0.207737	0.323312	0.205493	0.267893	0.238515	-0.0433181	0.0269244	0.0854885	0.281719	0.475379	0.22722	-0.0654858	-0.27884	-0.455971	-0.511659	-0.498197	-0.539177	-0.635844	-0.566157	-0.580866	-0.630398	-0.519751	-0.513059	-0.514247	-0.42736	-0.130838	0.124742	0.443796	0.502398	0.182041	0.089132	0.146584	0.375183	0.598318	0.476549	0.280932	0.265553	0.374397	0.514403	0.531489	0.192319
32.9412	0.329966	0.158224	0.0787385	-0.0666939	-0.148078	-0.110761	-0.0209778	-0.0338067	-0.100981	-0.00563685	0.0721035	0.209041	0.349065	0.276292	0.243846	0.326265	0.359843	0.325594	0.165415	-0.154157	-0.333857	-0.39129	-0.473172	-0.50069	-0.538007	-0.616265	-0.624837	-0.61569	-0.596111	-0.458617	-0.456853	-0.420744	-0.306416	-0.141922	0.11059	0.374052	0.327588	0.0842612	-0.0679212	-0.0942309	0.167908	0.414341	0.460729	0.446596	0.454554	0.544337	0.512562	0.354301	0.0688244
34.1176	0.232704	0.0829381	-0.0594645	-0.113158	-0.274027	-0.308832	-0.26791	-0.235502	-0.194484	-0.166391	0.0139996	0.180871	0.392423	0.465177	0.47001	0.481573	0.348855	0.287069	0.232647	-0.101077	-0.19761	-0.291784	-0.428664	-0.482415	-0.483681	-0.497622	-0.53373	-0.536779	-0.518409	-0.435318	-0.441512	-0.355257	-0.204916	-0.116303	0.0420927	0.292074	0.207142	0.1234	0.029283	-0.113196	0.119603	0.352556	0.475974	0.60921	0.597666	0.580522	0.405098	0.305497	0.125739
35.2941	0.0818258	-0.0409978	-0.219605	-0.275101	-0.373015	-0.481207	-0.508092	-0.44575	-0.387627	-0.379074	-0.132085	0.0677889	0.200469	0.342891	0.452828	0.409375	0.332305	0.305996	0.257729	0.0297241	-0.135345	-0.236212	-0.3957	-0.54725	-0.497085	-0.489069	-0.53187	-0.508648	-0.484774	-0.470161	-0.507574	-0.351595	-0.195194	-0.0882288	0.162481	0.342162	0.216309	0.126449	-0.0275553	-0.212222	-0.0216106	0.188139	0.27238	0.425847	0.453979	0.458811	0.351271	0.30427	0.233989
36.4706	-0.199892	-0.333205	-0.464102	-0.442011	-0.484275	-0.542341	-0.582687	-0.52094	-0.515436	-0.556397	-0.333876	-0.193909	-0.0728686	0.10198	0.286494	0.339612	0.313302	0.368913	0.35733	0.220431	0.109785	-0.0143237	-0.189057	-0.401146	-0.416353	-0.439556	-0.512311	-0.493403	-0.414512	-0.333224	-0.254506	-0.0612095	0.0828805	0.0382767	0.120217	0.147025	-0.0576235	-0.0784106	-0.233604	-0.453075	-0.27769	-0.110128	-0.00565602	0.234027	0.309831	0.341568	0.325709	0.345269	0.328739
37.6471	-0.288524	-0.417561	-0.492214	-0.440841	-0.479404	-0.49835	-0.531391	-0.518485	-0.511774	-0.566177	-0.412729	-0.279492	-0.165816	-0.0184657	0.253472	0.332919	0.374493	0.521153	0.49678	0.422204	0.316447	0.112891	-0.0142278	-0.216556	-0.273337	-0.321028	-0.426152	-0.461628	-0.317979	-0.168807	-0.0961677	0.0964765	0.178244	0.138549	0.19974	0.153238	-0.0385816	-0.109553	-0.244668	-0.43971	-0.314374	-0.201253	-0.138969	0.0884992	0.254047	0.33965	0.393593	0.496876	0.516512
38.8235	-0.358249	-0.418788	-0.435951	-0.443295	-0.51977	-0.556435	-0.592525	-0.55515	-0.533136	-0.504985	-0.429182	-0.324058	-0.258092	-0.121787	0.218015	0.319438	0.386689	0.452042	0.370179	0.380016	0.350676	0.14225	0.0065784	-0.118815	-0.168309	-0.131644	-0.123034	-0.200026	-0.188367	-0.0936173	0.00535112	0.128194	0.279092	0.283464	0.192396	0.0842037	-0.185912	-0.324135	-0.392613	-0.463469	-0.348507	-0.275139	-0.207965	-0.0117157	0.208216	0.383084	0.410084	0.396028	0.423546
40	-0.383389	-0.456776	-0.469586	-0.499558	-0.613906	-0.626102	-0.602861	-0.611356	-0.527517	-0.454168	-0.459729	-0.429776	-0.30887	-0.0967238	0.232704	0.458888	0.346419	0.194755	0.133697	0.127005	0.317175	0.248755	0.149729	0.153909	0.0389862	0.138012	0.125739	0.051259	0.0384109	0.0971285	0.250615	0.248736	0.385021	0.261584	-0.0544787	-0.18714	-0.483585	-0.519693	-0.457946	-0.445079	-0.381471	-0.364385	-0.174944	0.0353044	0.341491	0.497451	0.288449	0.138089	0.138664
41.1765	-0.455568	-0.520384	-0.511793	-0.51488	-0.585199	-0.503816	-0.497046	-0.582611	-0.512828	-0.500019	-0.512349	-0.443295	-0.199527	0.0449883	0.301144	0.484008	0.233452	0.0127148	-0.0673459	-0.118719	0.117263	0.150362	0.157687	0.319611	0.276752	0.386133	0.423949	0.342776	0.264518	0.32266	0.372863	0.215024	0.273761	0.0665808	-0.248178	-0.262215	-0.487784	-0.526961	-0.461014	-0.481782	-0.416947	-0.326474	-0.0856592	0.12455	0.376929	0.458849	0.15506	-0.0300865	-0.0722358
42.3529	-0.450026	-0.480612	-0.492808	-0.550912	-0.631663	-0.61452	-0.616936	-0.615076	-0.496337	-0.466384	-0.445654	-0.3375	-0.110281	0.117781	0.376411	0.416853	0.124129	-0.162632	-0.353378	-0.417024	-0.162096	-0.0104117	-0.0207861	0.213931	0.240145	0.350139	0.501018	0.4437	0.179011	0.102076	0.154139	-0.0440468	0.0403669	-0.111873	-0.471312	-0.489683	-0.617473	-0.579542	-0.452999	-0.459672	-0.374702	-0.257363	0.0134051	0.244421	0.414322	0.360552	0.00652087	-0.284401	-0.392037
43.5294	-0.352247	-0.458023	-0.5228	-0.55097	-0.607214	-0.638356	-0.599198	-0.564355	-0.449911	-0.435855	-0.39618	-0.297767	-0.163457	0.0102411	0.257346	0.247048	0.0594664	-0.132583	-0.395508	-0.442663	-0.273337	-0.0880562	-0.0281689	0.130169	0.122192	0.0762647	0.141598	0.12154	0.0108355	0.0372603	0.0220152	-0.122957	-0.129017	-0.277575	-0.513461	-0.540404	-0.560558	-0.546502	-0.419977	-0.451139	-0.363158	-0.218895	-0.0808076	0.125854	0.289044	0.198014	-0.0080147	-0.244592	-0.429795
44.7059	-0.243997	-0.40665	-0.539905	-0.49835	-0.505695	-0.546003	-0.528898	-0.498293	-0.462222	-0.494688	-0.383389	-0.20925	-0.0729837	0.0738294	0.340475	0.188963	0.0973586	0.00805497	-0.335621	-0.379074	-0.347932	-0.236077	-0.205491	-0.0312754	0.00717286	-0.0680554	0.0889786	0.0688627	-0.0491093	-0.0252158	-0.119275	-0.261198	-0.285015	-0.342429	-0.449969	-0.488494	-0.482952	-0.480497	-0.456105	-0.515379	-0.312437	-0.127214	-0.0275936	0.229195	0.299437	0.134445	0.0720652	-0.138816	-0.377195
45.8824	-0.162709	-0.314949	-0.541113	-0.493403	-0.493441	-0.569839	-0.543606	-0.489779	-0.474476	-0.499616	-0.299704	-0.135306	-0.0204025	0.157591	0.29589	0.0936	0.0104903	-0.090971	-0.388816	-0.394339	-0.421856	-0.424426	-0.382219	-0.208023	-0.101115	-0.074863	0.12992	0.113486	-0.0460795	-0.141366	-0.319206	-0.469068	-0.50023	-0.444561	-0.458617	-0.532561	-0.50744	-0.491562	-0.492789	-0.500115	-0.221369	-0.0703949	0.070742	0.290866	0.227277	0.0549792	-0.039176	-0.233546	-0.438367
47.0588	0.105566	-0.0753807	-0.325975	-0.352208	-0.395048	-0.488513	-0.47998	-0.382737	-0.331978	-0.270345	-0.0404992	0.11408	0.163516	0.257096	0.21138	-0.0238926	-0.0971457	-0.195558	-0.381529	-0.340569	-0.316752	-0.307125	-0.201982	-0.00208925	0.123112	0.18975	0.351731	0.347474	0.2356	0.164763	-0.0912586	-0.307739	-0.410389	-0.4348	-0.431771	-0.479999	-0.424944	-0.379113	-0.315601	-0.232491	0.026119	0.178934	0.217459	0.27378	0.147217	-0.0580838	-0.115555	-0.259146	-0.393035
48.2353	0.222982	0.0780865	-0.129132	-0.184685	-0.228158	-0.299646	-0.355315	-0.294718	-0.150417	-0.104663	0.121501	0.29192	0.32057	0.355432	0.231995	-0.0325411	-0.177954	-0.237842	-0.340549	-0.344193	-0.251265	-0.209806	-0.0686499	0.202118	0.363965	0.430622	0.595633	0.635366	0.491736	0.389662	0.087828	-0.187907	-0.274698	-0.317423	-0.313204	-0.326551	-0.361394	-0.282522	-0.138931	-0.0711044	0.217517	0.353821	0.344693	0.355087	0.155156	-0.0825526	-0.207927	-0.302619	-0.367454
49.4118	0.251113	0.136785	0.0267134	-0.0722742	-0.0350915	-0.0210353	-0.12125	-0.16338	-0.0722166	0.0249684	0.207622	0.395242	0.392691	0.263731	0.113371	-0.0888232	-0.148653	-0.0991209	-0.166928	-0.235406	-0.230535	-0.15245	0.0339045	0.304116	0.478869	0.412865	0.4288	0.486827	0.505773	0.522936	0.225897	-0.0125211	-0.150628	-0.2416	-0.117434	-0.121039	-0.160197	-0.183496	-0.0479012	0.0731198	0.296312	0.443662	0.318959	0.216289	0.0365316	-0.121768	-0.157206	-0.137071	-0.185395
50.5882	0.301834	0.248659	0.291364	0.181408	0.221045	0.20883	0.0927946	0.0597924	0.168713	0.298249	0.371521	0.546906	0.398233	0.107292	0.0895922	-0.0502599	0.0598307	0.244383	0.153334	0.0774728	0.00107483	0.118989	0.263731	0.471621	0.604799	0.399441	0.265035	0.319438	0.452732	0.603189	0.389316	0.252379	0.138089	0.00301162	0.1937	0.166201	0.112987	0.0658904	0.232071	0.302448	0.423546	0.550051	0.219415	0.113026	0.0665041	-0.0184466	0.123342	0.178915	0.139163
51.7647	0.120351	0.119737	0.262044	0.269427	0.355509	0.372633	0.30427	0.196711	0.235945	0.27261	0.20651	0.300569	0.111606	-0.0857934	0.078029	0.122786	0.331232	0.54449	0.490739	0.389201	0.225973	0.269369	0.291249	0.446557	0.604262	0.385404	0.258343	0.292592	0.401417	0.547539	0.380649	0.318326	0.252974	0.212071	0.44627	0.429759	0.336179	0.224305	0.276138	0.208945	0.254277	0.265265	-0.0440468	-0.0331355	0.090877	0.188005	0.412366	0.511987	0.453269
52.9412	-0.0899163	-0.0673075	0.0896689	0.131262	0.200833	0.285209	0.25236	0.0738677	0.0104136	0.0678464	-0.0318699	0.0861021	0.025582	-0.0850647	0.187487	0.333648	0.526771	0.705283	0.63807	0.556092	0.420305	0.350619	0.335891	0.477124	0.590302	0.519331	0.391637	0.376392	0.441782	0.498141	0.405846	0.372211	0.352038	0.322123	0.478639	0.421801	0.274508	0.113697	0.072046	0.0226097	0.033636	0.0415366	-0.0893602	-0.00141808	0.221045	0.42577	0.600005	0.656901	0.626929
54.1176	-0.221465	-0.161482	-0.0355709	-0.00680659	-0.0955349	-0.103512	-0.075956	-0.119965	-0.056262	-0.0226078	-0.133811	-0.117952	-0.166257	-0.040365	0.249273	0.482244	0.501727	0.459559	0.396584	0.416662	0.51632	0.438733	0.331097	0.35129	0.419807	0.542592	0.540233	0.568441	0.457123	0.361262	0.375931	0.37223	0.448628	0.39854	0.29635	0.146009	-0.0189451	-0.0549964	-0.00300971	-0.0475752	-0.112372	-0.166257	-0.141289	0.0505303	0.35735	0.544989	0.480173	0.374551	0.362968
55.2941	-0.336983	-0.318612	-0.266011	-0.262962	-0.383485	-0.352956	-0.3175	-0.376179	-0.265359	-0.238398	-0.314163	-0.303156	-0.231628	0.0116409	0.338519	0.577531	0.446672	0.302429	0.253549	0.312209	0.564012	0.496109	0.325575	0.307856	0.281623	0.372729	0.531681	0.607542	0.434476	0.290214	0.309773	0.288373	0.409394	0.423584	0.146622	-0.00924197	-0.244515	-0.263499	-0.185836	-0.25184	-0.281774	-0.327049	-0.145642	0.0920468	0.434994	0.595748	0.38853	0.249273	0.226012
56.4706	-0.418942	-0.456144	-0.44203	-0.478043	-0.602822	-0.546655	-0.55703	-0.610301	-0.490948	-0.459116	-0.456642	-0.383811	-0.142977	0.128367	0.455877	0.642883	0.485754	0.349449	0.321989	0.403814	0.612259	0.527251	0.334051	0.200258	0.0481141	0.0848557	0.174159	0.293972	0.179586	0.0726404	0.193642	0.241928	0.420343	0.449779	0.112949	-0.15663	-0.446268	-0.513557	-0.42364	-0.443161	-0.424215	-0.341738	-0.0618998	0.249157	0.534078	0.681964	0.43252	0.272437	0.315104
57.6471	-0.388988	-0.458598	-0.484237	-0.512311	-0.593042	-0.608441	-0.583991	-0.567538	-0.43783	-0.434685	-0.420591	-0.355737	-0.246969	-0.0434332	0.289638	0.428378	0.458312	0.498544	0.465561	0.511258	0.509494	0.356065	0.0962464	-0.129228	-0.246528	-0.28187	-0.193813	-0.0819198	-0.137665	-0.171933	-0.0686499	0.120217	0.271172	0.41367	0.251075	-0.0332314	-0.215329	-0.360243	-0.330213	-0.39804	-0.393744	-0.325918	-0.193391	0.0822669	0.345786	0.507749	0.468591	0.449683	0.449549
58.8235	-0.292264	-0.416909	-0.473172	-0.479251	-0.476854	-0.5051	-0.49837	-0.484352	-0.418232	-0.420648	-0.388183	-0.286626	-0.199892	-0.121039	0.226108	0.325709	0.439366	0.604876	0.596956	0.557108	0.401877	0.25399	0.0173746	-0.210554	-0.288697	-0.407206	-0.396793	-0.340549	-0.300241	-0.238532	-0.208598	0.0456403	0.206337	0.383046	0.43509	0.252916	0.0115259	-0.160926	-0.237937	-0.392594	-0.357098	-0.263576	-0.234313	0.00467995	0.225321	0.377485	0.523569	0.596381	0.624992
60	-0.240315	-0.391232	-0.532465	-0.483527	-0.464639	-0.503259	-0.485502	-0.454955	-0.453075	-0.4916	-0.409047	-0.282484	-0.171319	0.00966577	0.262734	0.3343	0.384407	0.395817	0.393995	0.270386	0.109114	0.0230508	-0.14873	-0.344883	-0.399248	-0.457313	-0.538007	-0.547211	-0.461014	-0.39804	-0.370541	-0.0600781	0.114675	0.211246	0.323216	0.231573	-0.00496568	-0.130321	-0.226336	-0.444619	-0.327816	-0.224514	-0.12125	0.147102	0.223442	0.349296	0.393305	0.360379	0.386651
61.1765	-0.00977891	-0.158912	-0.367396	-0.380858	-0.401127	-0.478791	-0.459787	-0.371692	-0.297096	-0.237784	-0.103915	0.0274229	0.0200017	0.106812	0.279187	0.329467	0.349027	0.363563	0.281642	0.0437611	-0.135882	-0.272109	-0.410792	-0.542878	-0.516587	-0.521477	-0.571067	-0.585123	-0.503164	-0.490948	-0.536779	-0.273356	-0.102899	-0.0105651	0.217498	0.296964	0.102575	0.00533195	-0.0735398	-0.289368	-0.121806	0.0169144	0.0816724	0.238189	0.322372	0.36642	0.379287	0.367762	0.231573
62.3529	0.150975	0.0116409	-0.172988	-0.243249	-0.285552	-0.374165	-0.402872	-0.281218	-0.119179	-0.0489559	0.0849324	0.211399	0.232666	0.354377	0.428321	0.474919	0.361894	0.267682	0.212646	-0.115075	-0.242789	-0.363177	-0.478656	-0.544066	-0.496989	-0.514171	-0.535571	-0.535591	-0.490296	-0.482338	-0.52698	-0.350348	-0.162728	-0.0490134	0.14668	0.358232	0.141138	0.0427256	0.0224563	-0.184244	0.0671177	0.275506	0.381895	0.530492	0.516857	0.490586	0.367149	0.287721	0.135673
63.5294	0.155213	0.0280366	-0.0905875	-0.142555	-0.10171	-0.0936748	-0.16269	-0.167542	-0.0892259	0.0231658	0.124589	0.292649	0.371425	0.392845	0.401397	0.427822	0.347225	0.279954	0.171129	-0.144396	-0.294162	-0.409028	-0.467611	-0.473728	-0.483508	-0.549647	-0.572275	-0.597319	-0.551449	-0.517181	-0.499424	-0.379017	-0.259223	-0.157685	0.0275572	0.311787	0.176	0.0322745	-0.002607	-0.142037	0.193048	0.462608	0.551854	0.596534	0.531642	0.504757	0.395319	0.337847	0.0757086
64.7059	0.25608	0.177899	0.201064	0.0842804	0.177112	0.164341	0.085546	0.0629565	0.112546	0.289121	0.287261	0.445579	0.40088	0.161196	0.150783	0.226108	0.339247	0.464027	0.363735	-0.000746912	-0.220832	-0.410293	-0.492156	-0.492713	-0.525063	-0.618106	-0.613197	-0.607693	-0.594251	-0.509837	-0.437102	-0.395528	-0.372324	-0.203593	0.0324088	0.319668	0.347167	0.105643	0.00845767	0.0176047	0.304385	0.596611	0.556245	0.418119	0.407649	0.432079	0.5531	0.600159	0.271268
65.8824	0.147869	0.147888	0.323293	0.290827	0.397159	0.447919	0.365404	0.263348	0.312286	0.372748	0.223634	0.288488	0.154638	-0.133907	-0.0716222	0.0628989	0.241986	0.479751	0.346477	0.0107588	-0.219701	-0.47392	-0.547921	-0.525178	-0.534843	-0.585717	-0.487151	-0.499961	-0.562399	-0.493825	-0.486615	-0.468934	-0.402891	-0.141251	0.10152	0.418157	0.498199	0.200392	0.0982982	0.125778	0.372825	0.602786	0.512255	0.338039	0.28542	0.39413	0.5396	0.594598	0.257135
67.0588	-0.00730518	-0.0158386	0.225552	0.256617	0.359881	0.513885	0.443662	0.178397	0.0910496	0.159509	-0.021438	0.0568776	-0.0335766	-0.401549	-0.380819	-0.140522	0.0745772	0.293359	0.227929	-0.0974142	-0.304632	-0.451311	-0.495321	-0.495186	-0.556876	-0.629688	-0.602765	-0.620484	-0.6052	-0.484678	-0.467055	-0.436488	-0.336254	-0.096091	0.182175	0.463356	0.465849	0.15343	-0.0165098	0.0457746	0.292131	0.53983	0.521997	0.374647	0.376449	0.510222	0.584799	0.518794	0.177036
68.2353	-0.0862536	-0.0262513	0.138779	0.137475	0.0677889	0.141061	0.112335	0.0182375	0.0677889	0.0476538	-0.0880178	-0.095976	-0.224303	-0.468225	-0.459116	-0.161923	-0.0165098	0.142403	0.214468	-0.109668	-0.256366	-0.345056	-0.468512	-0.527671	-0.549647	-0.600943	-0.621116	-0.586235	-0.565467	-0.454782	-0.454264	-0.419996	-0.305687	-0.178645	0.0482675	0.308623	0.305593	0.120428	-0.0177754	-0.0881329	0.142883	0.372211	0.496876	0.535362	0.51517	0.613467	0.497298	0.331078	0.0811163
69.4118	-0.230478	-0.214542	-0.0342286	0.0127723	-0.0697621	0.0909154	0.0615949	-0.0581988	-0.0153975	-0.107021	-0.24091	-0.261102	-0.297058	-0.405307	-0.365536	-0.0316781	0.0373179	0.191341	0.333648	0.0517575	-0.112103	-0.246643	-0.412824	-0.539292	-0.494611	-0.505541	-0.537988	-0.510412	-0.498254	-0.467688	-0.524008	-0.410274	-0.219528	-0.110761	0.106371	0.345345	0.262811	0.186451	0.0946739	-0.111451	0.084779	0.311001	0.435665	0.590379	0.579314	0.567041	0.382988	0.298057	0.159336
70.5882	-0.41152	-0.372324	-0.182883	-0.0826485	-0.0557443	0.145913	0.112374	-0.0325219	-0.124817	-0.302063	-0.440285	-0.470238	-0.399229	-0.410274	-0.382718	-0.105065	-0.0445454	0.0801767	0.258611	0.128884	-0.0337875	-0.155461	-0.300835	-0.523299	-0.479328	-0.484754	-0.565563	-0.530087	-0.49766	-0.485502	-0.530183	-0.340607	-0.183515	-0.0814404	0.159489	0.260318	0.143573	0.0628989	-0.0813829	-0.287489	-0.118201	0.0823436	0.142806	0.33056	0.385558	0.369066	0.344003	0.336678	0.270098
71.7647	-0.302178	-0.20551	0.00774815	0.14225	0.215637	0.388588	0.37829	0.270731	0.19673	-0.0642585	-0.271534	-0.375546	-0.379113	-0.381049	-0.339456	-0.151069	-0.0440276	0.141867	0.365557	0.384446	0.248026	0.110475	-0.0721975	-0.313645	-0.338114	-0.386361	-0.484256	-0.475684	-0.413361	-0.370598	-0.31073	-0.101652	0.0621702	0.0934083	0.201639	0.163171	-0.0202108	-0.050164	-0.188329	-0.417657	-0.277709	-0.148135	-0.102323	0.145357	0.260893	0.287778	0.34709	0.411235	0.425348
72.9412	-0.213449	-0.0771449	0.221064	0.386708	0.460709	0.621483	0.635635	0.502993	0.398368	0.0945972	-0.176842	-0.268562	-0.284996	-0.27955	-0.229979	-0.153505	-0.0727344	0.151052	0.35338	0.469511	0.426	0.217555	0.0788727	-0.11124	-0.172316	-0.213296	-0.295907	-0.36753	-0.361471	-0.235521	-0.172642	0.0682299	0.255888	0.278555	0.315891	0.159528	-0.0947295	-0.185874	-0.30143	-0.40479	-0.324135	-0.211647	-0.186047	0.0132709	0.239473	0.339094	0.443719	0.55312	0.605643
74.1176	-0.159142	0.0346524	0.315124	0.493654	0.423373	0.430123	0.47605	0.509666	0.54263	0.243731	-0.0148414	-0.144473	-0.230056	-0.107175	-0.0479012	-0.119985	-0.155365	-0.112544	0.00122824	0.237786	0.385635	0.259091	0.14482	0.0475771	-0.0660803	-0.0269991	-0.0227612	-0.162786	-0.247756	-0.184781	-0.0907217	0.119584	0.302966	0.311576	0.180142	-0.0557251	-0.331326	-0.413879	-0.431598	-0.44995	-0.366936	-0.353512	-0.249654	0.00650169	0.306053	0.485159	0.419845	0.407591	0.432003
75.2941	0.143516	0.273741	0.474152	0.626929	0.41298	0.274873	0.320148	0.450987	0.620907	0.412462	0.2505	0.137993	0.0193498	0.186873	0.175291	0.117206	0.0169911	-0.0447371	0.0383534	0.125854	0.354454	0.316543	0.260356	0.317751	0.19859	0.244958	0.230231	0.103668	0.0211331	0.0707228	0.218015	0.315814	0.499196	0.458888	0.129402	-0.0923708	-0.403409	-0.432135	-0.365517	-0.397311	-0.344193	-0.374204	-0.179239	0.116592	0.441744	0.622135	0.375797	0.244977	0.287107
76.4706	0.283425	0.302467	0.445426	0.60618	0.386114	0.249733	0.277883	0.399518	0.553618	0.381186	0.310886	0.273013	0.245418	0.492446	0.481535	0.438714	0.274317	0.133755	0.0878472	-0.0288209	0.158205	0.122748	0.125241	0.27865	0.272591	0.375797	0.411216	0.370217	0.247949	0.237594	0.295008	0.328604	0.453288	0.392768	0.117091	-0.0435482	-0.29654	-0.286798	-0.190208	-0.263576	-0.268447	-0.314259	-0.156017	0.149518	0.489339	0.663038	0.405693	0.256042	0.294432
77.6471	0.358596	0.341011	0.466865	0.583034	0.516359	0.394053	0.383046	0.450834	0.501651	0.409279	0.390352	0.398924	0.427017	0.601329	0.584837	0.587944	0.47605	0.319515	0.115902	-0.125507	-0.0662145	-0.0588508	-0.0343436	0.143497	0.172222	0.260184	0.40623	0.442339	0.38247	0.32381	0.301163	0.318825	0.442377	0.4344	0.260184	0.123956	-0.0288592	-0.0337108	0.0867925	-0.0421867	-0.155806	-0.264631	-0.185855	0.142308	0.462474	0.66553	0.520597	0.367245	0.4032
78.8235	0.450316	0.328163	0.345211	0.418598	0.543263	0.5573	0.585412	0.473481	0.364119	0.364004	0.419001	0.540061	0.560848	0.474708	0.376909	0.443547	0.542553	0.560924	0.304155	-0.0612862	-0.221408	-0.199393	-0.1443	0.0097233	0.0347674	-0.0331739	0.0260806	0.167889	0.321931	0.424102	0.381262	0.319438	0.348241	0.359171	0.425809	0.381857	0.339669	0.199088	0.17228	0.0977421	-0.0518899	-0.111144	-0.144856	-0.012943	0.178838	0.434457	0.538316	0.534768	0.636824
80	0.474708	0.318959	0.293876	0.266454	0.35083	0.509091	0.589708	0.43438	0.274873	0.282102	0.326112	0.4991	0.577991	0.36408	0.2491	0.335393	0.512658	0.655079	0.370274	-0.0123485	-0.243403	-0.320414	-0.308774	-0.227486	-0.230516	-0.327145	-0.189633	0.00477584	0.235178	0.481631	0.393593	0.311576	0.284748	0.203978	0.346381	0.387974	0.451409	0.302851	0.291978	0.212512	0.0720843	0.102057	-0.0246021	0.0267326	0.0718734	0.212512	0.386056	0.452157	0.595211
81.1765	0.517586	0.328106	0.189404	0.0360331	0.0641454	0.160717	0.279763	0.172146	0.0474813	0.167179	0.258861	0.507614	0.62992	0.368376	0.287011	0.318882	0.49003	0.603093	0.299974	-0.064316	-0.310673	-0.38034	-0.440803	-0.383389	-0.411444	-0.487305	-0.258724	-0.027632	0.251689	0.534212	0.418675	0.269465	0.175387	0.0401943	0.0792562	0.158665	0.311979	0.176901	0.27424	0.299361	0.237096	0.314146	0.1881	0.128827	0.0126381	0.0334251	0.0975695	0.14225	0.2896
82.3529	0.353725	0.102459	-0.131605	-0.25069	-0.295965	-0.214082	-0.102285	-0.151817	-0.203094	-0.10171	0.114636	0.34385	0.569995	0.527903	0.436777	0.508343	0.463739	0.404408	0.186873	-0.18108	-0.339399	-0.378499	-0.455472	-0.448761	-0.456642	-0.412057	-0.228062	0.0488236	0.283483	0.372786	0.259666	0.0053703	-0.12848	-0.2104	-0.204302	-0.0979895	0.0272695	-0.0828211	-0.0363188	0.0651425	0.20208	0.351271	0.331558	0.227124	-0.0393486	-0.0985648	-0.14685	-0.134616	-0.0367598
83.5294	0.257748	0.0346524	-0.202442	-0.291592	-0.419383	-0.420035	-0.371231	-0.325343	-0.292877	-0.254429	-0.000114098	0.222292	0.460077	0.580599	0.521249	0.537817	0.353208	0.287721	0.20835	-0.14988	-0.20553	-0.270288	-0.364999	-0.334413	-0.249942	-0.168654	0.00978083	0.261603	0.314721	0.320819	0.185147	-0.104624	-0.206719	-0.272666	-0.376601	-0.330808	-0.247717	-0.233086	-0.139544	-0.0961486	0.150151	0.343869	0.445867	0.558431	0.298114	0.0738869	-0.1401	-0.291708	-0.312475
84.7059	0.0365125	-0.142593	-0.3431	-0.406592	-0.465904	-0.54539	-0.556416	-0.479404	-0.44878	-0.415797	-0.133389	0.0664849	0.216213	0.362355	0.432635	0.40389	0.313417	0.296273	0.234603	-0.0221476	-0.149343	-0.235502	-0.343023	-0.354644	-0.139353	-0.0770107	0.00604147	0.202885	0.144762	0.10315	-0.0172576	-0.257497	-0.353493	-0.357079	-0.426727	-0.460439	-0.40291	-0.39012	-0.333282	-0.25742	0.0126956	0.218667	0.313916	0.464315	0.30544	0.0696106	-0.0935598	-0.262905	-0.424292
85.8824	-0.278323	-0.410945	-0.550932	-0.525772	-0.537393	-0.586292	-0.597932	-0.532522	-0.538007	-0.584452	-0.355775	-0.210305	-0.0856783	0.124033	0.271287	0.344674	0.33127	0.40086	0.402759	0.257806	0.145913	-0.0203066	-0.163936	-0.228081	0.0152844	0.12409	0.220029	0.290386	0.0317376	-0.135134	-0.317327	-0.52769	-0.560079	-0.497085	-0.479884	-0.523356	-0.497622	-0.464619	-0.526424	-0.508648	-0.236077	-0.0686307	0.0706845	0.295065	0.215657	0.0183334	-0.0482464	-0.254314	-0.464639
87.0588	-0.367588	-0.484908	-0.559427	-0.5135	-0.536664	-0.554997	-0.554479	-0.521458	-0.518466	-0.563051	-0.430927	-0.295236	-0.207812	-0.0776627	0.209002	0.309179	0.410046	0.630074	0.614809	0.572066	0.424121	0.159489	0.00550453	-0.084988	0.177956	0.22559	0.331251	0.287932	-0.0575277	-0.157129	-0.383331	-0.552159	-0.53933	-0.494707	-0.479328	-0.494074	-0.481207	-0.453708	-0.492233	-0.528841	-0.328353	-0.137703	-0.0191177	0.248007	0.293301	0.0885567	-0.00304806	-0.209077	-0.466499
88.2353	-0.417043	-0.482396	-0.495762	-0.502454	-0.580079	-0.601538	-0.621788	-0.597952	-0.557662	-0.53676	-0.463967	-0.388739	-0.299493	-0.124721	0.26097	0.425329	0.511526	0.583591	0.48886	0.551298	0.490797	0.220681	0.0250834	-0.125354	0.0586418	0.213892	0.34709	0.210805	-0.0991017	-0.220104	-0.415106	-0.490354	-0.488494	-0.518524	-0.558199	-0.546022	-0.572946	-0.544239	-0.50021	-0.49952	-0.349754	-0.224457	-0.138969	0.0652001	0.174063	0.0377781	-0.0941351	-0.317289	-0.585104
89.4118	-0.42201	-0.50021	-0.507402	-0.533654	-0.632085	-0.631548	-0.620618	-0.62919	-0.551526	-0.482338	-0.486519	-0.486519	-0.308659	-0.0580454	0.331864	0.624033	0.515227	0.424025	0.355585	0.46629	0.617897	0.402778	0.128328	-0.0544403	0.0213441	0.297021	0.506061	0.333629	0.010893	-0.218934	-0.42619	-0.517316	-0.483067	-0.552216	-0.615747	-0.552792	-0.628595	-0.569858	-0.488494	-0.476835	-0.389429	-0.330827	-0.129189	0.0480374	0.23025	0.179529	-0.0948062	-0.366821	-0.597376
90.5882	-0.489146	-0.543549	-0.533711	-0.544699	-0.602209	-0.513595	-0.519732	-0.593138	-0.516664	-0.51047	-0.518926	-0.4688	-0.229193	0.0525438	0.427822	0.657035	0.46443	0.329256	0.275429	0.430718	0.582958	0.466922	0.244459	0.0635509	0.160103	0.304308	0.465618	0.25282	-0.0490518	-0.242808	-0.444523	-0.520345	-0.485521	-0.530183	-0.564988	-0.452519	-0.552792	-0.565045	-0.494055	-0.511735	-0.432269	-0.293568	-0.045485	0.140889	0.324903	0.288871	-0.0435482	-0.254314	-0.47321
91.7647	-0.488475	-0.497641	-0.488455	-0.560654	-0.631031	-0.616437	-0.643936	-0.627425	-0.512963	-0.487171	-0.47672	-0.40525	-0.204782	0.0623236	0.426	0.5899	0.457756	0.357982	0.345729	0.49724	0.631109	0.497969	0.161771	-0.0380255	0.0799274	0.218073	0.364138	0.221064	-0.119889	-0.300222	-0.394319	-0.476873	-0.455492	-0.525849	-0.623034	-0.566848	-0.647522	-0.605373	-0.489779	-0.481149	-0.378442	-0.231782	0.0199634	0.245476	0.382988	0.238821	-0.112602	-0.398615	-0.594903
92.9412	-0.385824	-0.460439	-0.53258	-0.559542	-0.591374	-0.625604	-0.604778	-0.571182	-0.487267	-0.486595	-0.468244	-0.393054	-0.286185	-0.102266	0.207679	0.348356	0.416201	0.512696	0.535247	0.60666	0.516704	0.332862	0.0352085	-0.126696	0.0707803	0.0914907	0.220431	0.171532	-0.13337	-0.220717	-0.33378	-0.461551	-0.478714	-0.508686	-0.583876	-0.572351	-0.585142	-0.57053	-0.469605	-0.467707	-0.363733	-0.210957	-0.0747287	0.130054	0.258918	0.126315	-0.0820732	-0.312495	-0.530106
94.1176	-0.299608	-0.420706	-0.571086	-0.52955	-0.540634	-0.565678	-0.550414	-0.524775	-0.499616	-0.558257	-0.462222	-0.333818	-0.240354	-0.0686499	0.211956	0.297597	0.413133	0.521881	0.512639	0.464871	0.269791	0.165453	-0.0625327	-0.154176	0.122153	0.0694955	0.246089	0.320071	-0.00868586	-0.0979128	-0.272666	-0.478695	-0.497679	-0.450582	-0.490335	-0.51302	-0.509914	-0.521074	-0.511237	-0.541765	-0.324691	-0.133926	-0.0184657	0.244402	0.265074	0.0780865	-0.0111212	-0.223805	-0.440189
95.2941	-0.176171	-0.317404	-0.569839	-0.531372	-0.543031	-0.618202	-0.591374	-0.534574	-0.527172	-0.54305	-0.363273	-0.231782	-0.10403	0.105585	0.282217	0.369642	0.356794	0.331117	0.305459	0.14528	0.0284776	-0.0429537	-0.211666	-0.241025	-0.0215339	0.0242397	0.150151	0.32195	0.100734	-0.047767	-0.178491	-0.453593	-0.519655	-0.459749	-0.501361	-0.550299	-0.530068	-0.506308	-0.521573	-0.491025	-0.217093	-0.0734056	0.086083	0.299476	0.202789	0.0145749	-0.0997153	-0.303942	-0.490392
96.4706	0.0903209	-0.118776	-0.420092	-0.446344	-0.492272	-0.56982	-0.540538	-0.454418	-0.385901	-0.321718	-0.108364	0.0444706	0.138549	0.348759	0.412884	0.439826	0.414245	0.31706	0.251075	-0.0221476	-0.189038	-0.295313	-0.390638	-0.343618	-0.163342	-0.0527144	0.0860446	0.328758	0.271383	0.182712	0.0269052	-0.271457	-0.387665	-0.429815	-0.46414	-0.499578	-0.443295	-0.383447	-0.325343	-0.225761	0.0224563	0.159413	0.220489	0.268871	0.125778	-0.0881329	-0.186507	-0.314335	-0.433516
97.6471	0.221179	0.0176047	-0.229327	-0.259261	-0.301526	-0.316138	-0.387109	-0.407321	-0.261179	-0.197015	0.0689394	0.303023	0.440555	0.612892	0.612777	0.587713	0.438024	0.307185	0.180123	-0.145623	-0.218953	-0.314201	-0.384501	-0.341719	-0.217035	-0.0954007	0.090436	0.424236	0.409509	0.315891	0.142365	-0.135882	-0.214197	-0.272225	-0.280815	-0.297901	-0.352841	-0.288659	-0.151165	-0.0845661	0.210671	0.353093	0.348222	0.349449	0.149	-0.0826101	-0.223191	-0.287393	-0.364424
98.8235	0.340417	0.116631	-0.082706	-0.182326	-0.113906	-0.0649105	-0.181003	-0.269712	-0.201215	-0.0850839	0.164897	0.405079	0.519389	0.512562	0.458696	0.483721	0.480729	0.453231	0.287011	-0.0276511	-0.240354	-0.362525	-0.415663	-0.398557	-0.353934	-0.327682	-0.189537	0.115557	0.307415	0.345269	0.192473	-0.00692165	-0.107213	-0.195194	-0.0857934	-0.0919106	-0.167024	-0.183535	-0.0380638	0.0872335	0.309678	0.45091	0.299898	0.178301	0.0309705	-0.123666	-0.149919	-0.105948	-0.179201
100	0.499906	0.289025	0.19788	0.0995447	0.224746	0.309716	0.215024	0.100024	0.130687	0.233375	0.362316	0.556053	0.581692	0.373189	0.319994	0.360322	0.512006	0.667889	0.424581	0.0957861	-0.174426	-0.420648	-0.490316	-0.473153	-0.487151	-0.502473	-0.33075	-0.0305659	0.22419	0.441111	0.334223	0.249157	0.186854	0.0658712	0.237556	0.22164	0.161139	0.0982215	0.273684	0.28471	0.369028	0.479655	0.14342	0.0822861	0.101807	0.0455445	0.170324	0.238745	0.197305
101.176	0.481535	0.319515	0.288871	0.276138	0.451466	0.593255	0.52238	0.350504	0.287644	0.299342	0.344003	0.517605	0.54263	0.31637	0.27052	0.345038	0.485082	0.583552	0.310272	-0.026443	-0.252626	-0.294737	-0.31121	-0.241466	-0.215041	-0.320318	-0.157781	0.0598307	0.261334	0.453307	0.327454	0.336543	0.285918	0.247432	0.458849	0.42951	0.297462	0.180737	0.250461	0.174696	0.228428	0.230902	-0.0882288	-0.0436249	0.103648	0.225858	0.45883	0.538296	0.471774
102.353	0.520616	0.417371	0.36968	0.366727	0.472349	0.557281	0.549303	0.53636	0.407457	0.341491	0.333552	0.457584	0.537069	0.441015	0.439826	0.491219	0.521114	0.486962	0.209405	-0.0833388	-0.175596	-0.102822	-0.108843	-0.00795717	-0.0133073	-0.0806925	0.0304336	0.189308	0.343754	0.430679	0.378769	0.379402	0.356314	0.3166	0.430775	0.36107	0.208255	0.0805027	0.0683641	0.0158213	0.0352852	0.0292063	-0.0961869	0.0174705	0.236271	0.426346	0.579295	0.600734	0.569649
103.529	0.390333	0.389163	0.417927	0.503012	0.44602	0.358596	0.395875	0.527864	0.567693	0.455858	0.334185	0.366477	0.453288	0.585911	0.643976	0.71071	0.511373	0.324405	0.170401	-0.116878	0.0280749	0.0867158	-0.0208436	0.0720076	0.0336169	0.119699	0.28588	0.439309	0.398828	0.326821	0.355624	0.371521	0.459636	0.415012	0.273626	0.118376	-0.0717372	-0.0832813	0.00111318	-0.0568949	-0.0991209	-0.158433	-0.133983	0.0750183	0.381301	0.552448	0.464487	0.351424	0.353783
104.706	0.274815	0.315219	0.408167	0.55916	0.39645	0.271824	0.246166	0.39902	0.581174	0.425905	0.288354	0.270462	0.238112	0.422645	0.516129	0.548709	0.323715	0.128788	0.068345	-0.120522	0.122825	0.282908	0.175924	0.27307	0.228562	0.224842	0.366612	0.475935	0.373093	0.253415	0.287682	0.297481	0.423527	0.419289	0.150227	-0.019693	-0.291056	-0.293529	-0.221964	-0.274468	-0.267296	-0.291784	-0.123091	0.119526	0.438733	0.575709	0.399691	0.252437	0.22605
105.882	0.145894	0.276177	0.430833	0.628827	0.449069	0.309735	0.271843	0.415549	0.605643	0.438062	0.248544	0.118222	0.0320828	0.109766	0.19161	0.233356	0.0419777	-0.0349764	0.0886334	0.0947123	0.413824	0.524355	0.344597	0.290751	0.123937	0.0805219	0.124493	0.23326	0.162251	0.0675587	0.205743	0.241813	0.40692	0.434515	0.117206	-0.151146	-0.44692	-0.493997	-0.409622	-0.43156	-0.393725	-0.316771	-0.0594069	0.250423	0.531661	0.66741	0.446711	0.296388	0.310368
107.059	-0.185433	-0.0442577	0.224075	0.530952	0.545027	0.527347	0.506579	0.457066	0.480864	0.288296	-0.00573273	-0.157973	-0.226988	-0.220219	-0.177513	-0.141961	-0.174387	-0.0942309	0.133889	0.267682	0.399077	0.379402	0.168406	0.0100493	-0.131068	-0.205664	-0.180562	-0.115114	-0.161041	-0.190361	-0.0900697	0.097512	0.249157	0.395338	0.265745	-0.000746912	-0.190764	-0.340588	-0.335698	-0.421224	-0.406611	-0.328967	-0.20854	0.0604444	0.325786	0.479828	0.486482	0.476031	0.476549
108.235	-0.262943	-0.172508	0.0976654	0.407553	0.512082	0.639911	0.60014	0.402069	0.328087	0.165472	-0.0998304	-0.211704	-0.266663	-0.352247	-0.350425	-0.274526	-0.195059	-0.0250432	0.228677	0.344693	0.324424	0.284039	0.10547	-0.0919106	-0.186545	-0.34611	-0.409641	-0.394396	-0.330252	-0.269751	-0.225128	0.025467	0.171532	0.334146	0.410027	0.24747	0.012197	-0.160197	-0.277613	-0.447533	-0.383331	-0.275139	-0.223766	0.0335593	0.21512	0.36548	0.535362	0.585451	0.609919
109.412	-0.369371	-0.27769	-0.0997345	0.148463	0.215062	0.308585	0.361051	0.167275	0.11479	-0.012943	-0.247008	-0.31796	-0.333857	-0.336273	-0.365057	-0.187715	-0.115574	-0.0372776	0.193757	0.210805	0.144149	0.108078	-0.062456	-0.283749	-0.352803	-0.438425	-0.523989	-0.53189	-0.449969	-0.40293	-0.378518	-0.083358	0.0834558	0.174524	0.286513	0.196691	-0.0361462	-0.161405	-0.267872	-0.48485	-0.343579	-0.217035	-0.0813062	0.176671	0.245706	0.341644	0.362968	0.340896	0.350676
110.588	-0.436545	-0.438981	-0.302044	-0.141884	-0.0649105	0.111165	0.135001	-0.091738	-0.113714	-0.221273	-0.426689	-0.432902	-0.429834	-0.376083	-0.355353	-0.0557443	0.0390245	0.138089	0.315335	0.129479	-0.0459452	-0.190764	-0.355794	-0.517201	-0.500671	-0.528841	-0.569801	-0.577107	-0.504928	-0.492732	-0.549608	-0.297211	-0.120023	-0.0228187	0.215676	0.307952	0.114214	-0.00490815	-0.111394	-0.308755	-0.124817	0.0395615	0.131914	0.274374	0.323331	0.340398	0.355624	0.346381	0.223519
111.765	-0.192624	-0.160178	-0.0471342	0.0152077	-0.0325027	0.0664657	0.0982215	-0.0532897	0.0354002	-0.00979808	-0.205338	-0.230497	-0.352208	-0.383964	-0.302753	0.0353427	0.0990077	0.227335	0.334319	0.0378356	-0.0807692	-0.258571	-0.418117	-0.502473	-0.479232	-0.51837	-0.529914	-0.537297	-0.474303	-0.458445	-0.504353	-0.341144	-0.158375	-0.0544787	0.125797	0.335412	0.109209	0.0121779	-0.00991314	-0.167561	0.0958245	0.316332	0.441169	0.561001	0.531144	0.496914	0.357484	0.287126	0.119028
112.941	-0.0844894	-0.0728111	0.053656	0.0708187	0.0243547	0.112335	0.155098	0.0659479	0.136267	0.130131	-0.0592535	-0.101537	-0.293568	-0.448761	-0.360838	-0.0961486	0.0677697	0.262082	0.238246	-0.0221092	-0.158433	-0.317883	-0.409565	-0.45484	-0.477467	-0.57285	-0.589284	-0.619218	-0.580693	-0.519559	-0.493921	-0.3864	-0.272627	-0.166851	0.0108739	0.310291	0.194755	0.042016	0.00901378	-0.119313	0.216136	0.471506	0.560234	0.575575	0.504086	0.49189	0.401397	0.353073	0.0786618
114.118	0.0597157	-0.0123869	0.176997	0.114138	0.200354	0.444851	0.520041	0.355662	0.246818	0.22116	-0.0342669	-0.0117157	-0.156017	-0.420073	-0.323578	-0.125546	0.136152	0.424044	0.354377	0.0726404	-0.121768	-0.357079	-0.470161	-0.474399	-0.514113	-0.615632	-0.603954	-0.616227	-0.60706	-0.516472	-0.443756	-0.408337	-0.380781	-0.190745	0.043205	0.3506	0.378769	0.116611	0.0310472	0.0476155	0.331711	0.60549	0.554845	0.41181	0.393478	0.43509	0.564664	0.60501	0.281642
115.294	0.287088	0.221659	0.380476	0.317022	0.266934	0.360437	0.461227	0.402548	0.294969	0.315143	0.142864	0.148981	0.112872	-0.122995	-0.0546129	0.0425146	0.244287	0.488074	0.281508	0.0108163	-0.190342	-0.443315	-0.530145	-0.502588	-0.520863	-0.590607	-0.484678	-0.511007	-0.577088	-0.486461	-0.48044	-0.463967	-0.39361	-0.138796	0.0817108	0.410506	0.484526	0.185627	0.0976846	0.119699	0.375797	0.614771	0.517567	0.354396	0.277941	0.398425	0.545775	0.567118	0.249886
116.471	0.441188	0.273645	0.289447	0.10616	0.0498975	0.0695147	0.164226	0.161752	0.0755552	0.188618	0.164744	0.260145	0.317022	0.122614	0.151972	0.24118	0.376277	0.483203	0.224037	-0.121231	-0.306454	-0.440841	-0.489107	-0.470123	-0.538601	-0.627886	-0.598527	-0.636419	-0.618662	-0.479769	-0.456585	-0.41992	-0.317845	-0.110147	0.167985	0.442377	0.436356	0.134407	-0.0514488	0.00659758	0.281642	0.531661	0.51145	0.383103	0.361588	0.505237	0.590264	0.502226	0.159394
117.647	0.281604	0.10733	0.0192731	-0.103416	-0.189633	-0.179814	-0.101019	-0.110933	-0.141539	-0.107309	0.0320061	0.161062	0.359171	0.390946	0.351865	0.468016	0.385443	0.321874	0.202099	-0.157263	-0.27581	-0.354625	-0.470756	-0.515954	-0.544066	-0.584413	-0.599716	-0.575899	-0.547154	-0.438866	-0.441397	-0.388778	-0.276309	-0.174387	0.0555544	0.29449	0.295161	0.113678	-0.0319083	-0.09914	0.130035	0.373381	0.496799	0.570129	0.529092	0.606084	0.47653	0.298632	0.0841653
118.824	0.185799	0.0696298	-0.0833197	-0.165106	-0.332035	-0.451829	-0.414589	-0.3077	-0.250901	-0.21366	0.011871	0.14085	0.327339	0.451466	0.484469	0.518142	0.359171	0.321854	0.246108	-0.055821	-0.173199	-0.303328	-0.451829	-0.566157	-0.519598	-0.544047	-0.543453	-0.511601	-0.504947	-0.448684	-0.512982	-0.390101	-0.19876	-0.106542	0.116707	0.343984	0.260299	0.179663	0.0732349	-0.127233	0.0701859	0.299418	0.412405	0.579276	0.560867	0.572449	0.410506	0.321241	0.184399
120	0.00362526	-0.129669	-0.281333	-0.34845	-0.428568	-0.517258	-0.533194	-0.447648	-0.418347	-0.409795	-0.172029	-0.00521497	0.0956711	0.222829	0.351865	0.354435	0.296925	0.32197	0.26515	0.0786809	-0.0704524	-0.191991	-0.343579	-0.559388	-0.523279	-0.543472	-0.598527	-0.553827	-0.500057	-0.444369	-0.47321	-0.283078	-0.138796	-0.0704908	0.160103	0.250442	0.120926	0.0470018	-0.110147	-0.304498	-0.112046	0.0548833	0.120178	0.332248	0.358462	0.355355	0.336448	0.31079	0.269925
121.176	-0.284286	-0.412709	-0.508782	-0.473824	-0.478771	-0.514247	-0.535648	-0.492866	-0.503279	-0.558947	-0.375527	-0.230746	-0.131068	0.0603101	0.255294	0.306092	0.325594	0.393382	0.442377	0.34034	0.213164	0.0721035	-0.138202	-0.376639	-0.388778	-0.453631	-0.509223	-0.474323	-0.36987	-0.273241	-0.219605	-0.0111979	0.104415	0.0859296	0.18509	0.160583	-0.0136141	-0.0416306	-0.184052	-0.405921	-0.276961	-0.154042	-0.0997153	0.16739	0.278574	0.300454	0.363409	0.395798	0.433767
122.353	-0.309311	-0.415739	-0.460458	-0.470794	-0.528898	-0.55214	-0.550932	-0.505024	-0.507478	-0.51233	-0.43714	-0.303386	-0.226355	-0.0943652	0.229598	0.284058	0.353725	0.463701	0.453365	0.441782	0.389144	0.167985	0.00475666	-0.168251	-0.19203	-0.238532	-0.259875	-0.308659	-0.279953	-0.111221	-0.0740576	0.0871952	0.218706	0.212512	0.219933	0.137398	-0.118719	-0.214638	-0.32097	-0.427264	-0.329427	-0.229155	-0.193142	0.00978083	0.220566	0.329218	0.411158	0.483893	0.530415
123.529	-0.390139	-0.469644	-0.483661	-0.495225	-0.60591	-0.629746	-0.631587	-0.615114	-0.549685	-0.508686	-0.483719	-0.418347	-0.343138	-0.119428	0.188714	0.343428	0.339708	0.261354	0.203326	0.236981	0.332305	0.210786	0.0774728	0.00107483	-0.0936556	-0.0362037	-0.0367598	-0.113139	-0.135728	-0.0397513	0.0903784	0.165492	0.292093	0.236386	0.0419777	-0.0937132	-0.358997	-0.447533	-0.469471	-0.477352	-0.392958	-0.363043	-0.236557	-0.0104117	0.244958	0.401915	0.305344	0.214851	0.240068
124.706	-0.499539	-0.568612	-0.55212	-0.566829	-0.633523	-0.564393	-0.565563	-0.637742	-0.556397	-0.531314	-0.538141	-0.476394	-0.279531	-0.0338642	0.243079	0.469876	0.252245	0.0474621	-0.00258783	-0.0648913	0.224152	0.249829	0.214909	0.334722	0.22233	0.287165	0.281086	0.231592	0.194927	0.263981	0.39599	0.263271	0.36479	0.200316	-0.142651	-0.190898	-0.486154	-0.53189	-0.487228	-0.511601	-0.463239	-0.383159	-0.149075	0.0642221	0.34408	0.47722	0.164245	0.00715369	-0.0134991
125.882	-0.517296	-0.56004	-0.539234	-0.555726	-0.62058	-0.547863	-0.546617	-0.619429	-0.538083	-0.525792	-0.521017	-0.4269	-0.159142	0.0724487	0.348797	0.466846	0.188158	-0.050164	-0.211474	-0.263461	-0.019693	0.0431858	0.0736951	0.288239	0.28285	0.419845	0.5005	0.414955	0.227277	0.227872	0.238304	0.0499933	0.106218	-0.069206	-0.384693	-0.360243	-0.539905	-0.580866	-0.500153	-0.525715	-0.448646	-0.323329	-0.0311987	0.173546	0.384983	0.420382	0.0579131	-0.144415	-0.213986
127.059	-0.458541	-0.498254	-0.504353	-0.555726	-0.629784	-0.635384	-0.648193	-0.626256	-0.501457	-0.490392	-0.43668	-0.313223	-0.147004	0.0773386	0.343907	0.326246	0.092833	-0.149823	-0.433401	-0.457217	-0.248293	-0.0790242	-0.00264536	0.207583	0.207718	0.275601	0.355681	0.273722	0.0933891	0.0121011	0.0512398	-0.119256	-0.074652	-0.215866	-0.514247	-0.539349	-0.611413	-0.586964	-0.475646	-0.478024	-0.378442	-0.247583	-0.0398472	0.19673	0.358692	0.256559	-0.0264239	-0.299685	-0.473153
128.235	-0.339399	-0.438367	-0.515456	-0.524622	-0.539924	-0.59379	-0.565026	-0.533251	-0.462261	-0.455511	-0.381529	-0.242233	-0.116379	0.0266367	0.276062	0.174044	0.0598691	-0.095324	-0.372823	-0.418616	-0.328296	-0.168826	-0.086944	0.0902634	0.082382	0.0243164	0.12946	0.111089	0.02493	0.0530807	-0.0172193	-0.169402	-0.195731	-0.312514	-0.483681	-0.52955	-0.529493	-0.505676	-0.437811	-0.454264	-0.326532	-0.201733	-0.0801556	0.145453	0.246319	0.133813	0.015898	-0.213354	-0.414416
129.412	-0.274679	-0.389545	-0.562591	-0.512368	-0.526444	-0.569897	-0.543012	-0.508763	-0.475109	-0.510604	-0.368738	-0.197687	-0.0693594	0.140371	0.363505	0.171628	0.106371	-0.0446029	-0.360684	-0.36124	-0.387665	-0.354721	-0.328986	-0.171914	-0.0862728	-0.0997153	0.0909537	0.0475388	-0.126063	-0.13824	-0.278802	-0.396755	-0.400513	-0.433535	-0.47578	-0.530777	-0.500728	-0.497085	-0.494592	-0.519693	-0.305764	-0.121116	0.0218618	0.276196	0.295736	0.11293	0.0170103	-0.1969	-0.396122
130.588	-0.072255	-0.239778	-0.497794	-0.490431	-0.51676	-0.60171	-0.577874	-0.502013	-0.443238	-0.388279	-0.166333	0.0108739	0.0603101	0.166124	0.218706	-0.0245446	-0.0812486	-0.198051	-0.436545	-0.40897	-0.402949	-0.368163	-0.291094	-0.10589	0.0102219	0.0408079	0.195483	0.18996	0.0451034	-0.0379871	-0.209096	-0.401664	-0.467112	-0.458004	-0.488034	-0.56378	-0.518466	-0.475665	-0.445673	-0.371807	-0.110243	0.0328306	0.123266	0.262082	0.152663	-0.0453316	-0.124165	-0.29771	-0.45599
131.765	0.126257	-0.0356476	-0.315026	-0.352228	-0.393207	-0.489798	-0.499597	-0.371807	-0.248868	-0.176248	0.0511631	0.170305	0.206337	0.291383	0.203403	-0.0287825	-0.144837	-0.256692	-0.394895	-0.364328	-0.289771	-0.262368	-0.149286	0.0922194	0.21744	0.305478	0.491832	0.526004	0.390256	0.299802	0.0169527	-0.23671	-0.3296	-0.395623	-0.403064	-0.462913	-0.441512	-0.338171	-0.228119	-0.159142	0.104914	0.224094	0.261392	0.315852	0.15086	-0.0617656	-0.188923	-0.327625	-0.39919
132.941	0.216098	0.0235877	-0.197687	-0.241025	-0.234313	-0.206853	-0.293031	-0.281985	-0.157225	-0.0631655	0.156843	0.342661	0.399461	0.341453	0.243635	0.0114683	-0.144319	-0.155978	-0.273893	-0.319801	-0.261754	-0.193295	-0.0356284	0.280472	0.487057	0.505984	0.568902	0.59943	0.52355	0.427592	0.122096	-0.12242	-0.230593	-0.289272	-0.233719	-0.207984	-0.281908	-0.255618	-0.101556	-0.0442002	0.24304	0.427017	0.397677	0.362911	0.17834	-0.0434907	-0.185337	-0.215271	-0.289847
134.118	0.430641	0.166009	-0.00448627	-0.1322	-0.0129813	0.0339812	-0.0571058	-0.0937515	-0.0227612	0.120945	0.271229	0.479675	0.40134	0.159259	0.068134	-0.127981	-0.0973567	0.0560338	-0.00682577	-0.112602	-0.16152	-0.0594261	0.109286	0.439347	0.58361	0.442952	0.355509	0.420324	0.540674	0.587771	0.314625	0.0701284	-0.0716222	-0.14313	-0.00868586	0.0170103	-0.0637408	-0.0991592	0.0665232	0.133084	0.3641	0.493654	0.265016	0.156862	0.0101835	-0.120541	-0.0460028	0.0181417	-0.0197314
135.294	0.469684	0.321854	0.255255	0.209444	0.323178	0.383563	0.273569	0.210038	0.272399	0.299322	0.268084	0.37992	0.176978	-0.00759282	0.0962655	0.0761497	0.22954	0.434898	0.371444	0.265074	0.208235	0.202789	0.275506	0.510203	0.574424	0.396987	0.289389	0.29309	0.425732	0.559697	0.391061	0.291537	0.246952	0.16996	0.344674	0.355643	0.264422	0.227795	0.340973	0.262734	0.331174	0.356851	0.0218043	0.0303377	0.100043	0.12386	0.300473	0.400093	0.323715
136.471	0.542458	0.382336	0.308968	0.286417	0.390371	0.466731	0.387303	0.168483	0.109804	0.165549	0.0518343	0.184476	0.0659096	-0.114481	0.106678	0.227105	0.442856	0.686087	0.648272	0.532774	0.351213	0.309141	0.339727	0.465599	0.615461	0.456376	0.309141	0.314031	0.442377	0.553752	0.416796	0.376526	0.311154	0.278727	0.44556	0.480998	0.329928	0.165472	0.176537	0.0952875	0.11665	0.144839	-0.0728495	-0.0435866	0.131205	0.312727	0.529073	0.658665	0.629997
137.647	0.469665	0.392078	0.395146	0.361588	0.357311	0.267413	0.149537	0.0156871	-0.0246213	0.0353619	-0.0893602	-0.0184849	-0.0710085	-0.0924475	0.173968	0.356142	0.49607	0.568825	0.526043	0.513233	0.437449	0.375145	0.314069	0.373899	0.484028	0.482647	0.436298	0.419155	0.393478	0.411925	0.391081	0.383199	0.406479	0.345326	0.364196	0.262121	0.117762	0.0211907	0.02493	-0.0153208	-0.0416881	-0.0593494	-0.120541	0.00958906	0.257173	0.446653	0.513233	0.506502	0.501593
138.824	0.349852	0.368836	0.413459	0.480787	0.338346	0.118913	-0.0411895	-0.145738	-0.0839717	-0.0448138	-0.167618	-0.164013	-0.162153	-0.019693	0.276081	0.520673	0.478505	0.383736	0.353783	0.431983	0.609862	0.494977	0.348874	0.304845	0.35012	0.508324	0.63738	0.656882	0.466194	0.332401	0.351367	0.374666	0.484143	0.446883	0.251113	0.0824011	-0.108345	-0.131605	-0.0373543	-0.083684	-0.146774	-0.1834	-0.119256	0.0878855	0.4046	0.568422	0.430795	0.310982	0.311538
140	0.267452	0.283329	0.362834	0.468591	0.274182	0.0438186	-0.233067	-0.42318	-0.376083	-0.338171	-0.360186	-0.312571	-0.148768	0.0468293	0.361549	0.58664	0.45277	0.328048	0.276177	0.366631	0.523166	0.482244	0.348279	0.226031	0.234641	0.276733	0.364215	0.480864	0.337176	0.235753	0.268161	0.293838	0.413076	0.425329	0.191744	-0.0381022	-0.349773	-0.421972	-0.34425	-0.353896	-0.313089	-0.262291	-0.0765313	0.138012	0.441226	0.589784	0.395971	0.244939	0.290137
141.176	-0.0264622	0.0963614	0.293224	0.429471	0.259513	-0.0155126	-0.344327	-0.479385	-0.410868	-0.403562	-0.385844	-0.333301	-0.192164	0.035918	0.384906	0.553139	0.48957	0.394724	0.36479	0.438024	0.604857	0.517509	0.247911	0.0651617	-0.093042	-0.0710661	0.00717286	0.13061	0.0150735	-0.0808843	0.0658329	0.151397	0.358615	0.41367	0.142845	-0.159123	-0.439594	-0.486078	-0.402278	-0.402201	-0.365037	-0.305073	-0.109534	0.192434	0.481631	0.624628	0.473577	0.332401	0.350676
142.353	-0.196344	-0.107769	0.122077	0.318844	0.354281	0.281604	-0.0068833	-0.171952	-0.23671	-0.360838	-0.380992	-0.348565	-0.278323	-0.130896	0.194256	0.345921	0.47001	0.580561	0.576304	0.582939	0.499733	0.327358	0.0779139	-0.14639	-0.260546	-0.332687	-0.286913	-0.181809	-0.213622	-0.203804	-0.152968	0.0371069	0.191111	0.36968	0.347627	0.110437	-0.0771258	-0.258092	-0.291056	-0.409584	-0.402316	-0.32097	-0.258686	-0.012943	0.229751	0.421647	0.526158	0.559198	0.612412
143.529	-0.264688	-0.168769	0.0982982	0.257748	0.34454	0.397102	0.134369	-0.0318507	-0.140618	-0.347855	-0.380954	-0.29537	-0.222692	-0.0722933	0.25842	0.330599	0.465043	0.556073	0.516953	0.444851	0.248563	0.171647	-0.00993232	-0.224514	-0.29771	-0.446306	-0.510527	-0.464754	-0.368182	-0.281333	-0.253796	0.0328498	0.156882	0.290118	0.408742	0.282793	0.0750183	-0.0899738	-0.225722	-0.462817	-0.3822	-0.283193	-0.192145	0.091529	0.234564	0.381857	0.522438	0.523646	0.546389
144.706	-0.416334	-0.321584	-0.0423401	0.0560722	0.153276	0.302985	0.0696106	-0.032426	-0.0947103	-0.364289	-0.307547	-0.192624	-0.105928	0.103821	0.315373	0.378961	0.407687	0.374627	0.319611	0.14597	0.0150926	-0.037431	-0.204916	-0.374223	-0.43156	-0.504928	-0.561862	-0.562533	-0.468397	-0.419498	-0.424982	-0.118163	0.0474429	0.0994296	0.233356	0.227239	0.00111318	-0.0727344	-0.194484	-0.450525	-0.279454	-0.176823	-0.0215339	0.270635	0.314146	0.399672	0.426518	0.340992	0.285362
145.882	-0.466499	-0.43225	-0.188424	-0.0600589	0.101923	0.411772	0.248678	0.112393	0.0317759	-0.257938	-0.143169	0.0334443	0.151359	0.369603	0.436317	0.46629	0.425943	0.327511	0.262121	-0.0239118	-0.206105	-0.323406	-0.449969	-0.545927	-0.500632	-0.512886	-0.541037	-0.537431	-0.476873	-0.460362	-0.51722	-0.266031	-0.104701	0.00107483	0.240049	0.373841	0.185569	0.0505686	-0.0723317	-0.317289	-0.0949021	0.101194	0.2449	0.424581	0.422223	0.429586	0.381857	0.318901	0.186892
147.059	-0.421185	-0.418098	-0.243326	-0.117377	-0.0660803	0.238821	0.202809	0.0292639	0.0886142	-0.131394	0.0463307	0.331692	0.464238	0.623841	0.586659	0.562267	0.422338	0.321989	0.212608	-0.142517	-0.245244	-0.356331	-0.459077	-0.497583	-0.502416	-0.554441	-0.561095	-0.555611	-0.491428	-0.471868	-0.487784	-0.342333	-0.190131	-0.119218	0.0609813	0.311499	0.126238	0.0487277	-0.00322064	-0.139985	0.169825	0.422721	0.551144	0.635481	0.563494	0.503031	0.369028	0.302371	0.0792179
148.235	-0.45902	-0.466384	-0.358843	-0.283634	-0.129669	0.207027	0.24864	0.103763	0.0530807	-0.122305	0.128788	0.434975	0.552889	0.532179	0.408147	0.433863	0.435109	0.481477	0.326284	-0.0240077	-0.245915	-0.409641	-0.494036	-0.509281	-0.519003	-0.626658	-0.630896	-0.631491	-0.603398	-0.529358	-0.486595	-0.43039	-0.349716	-0.217055	0.0236452	0.269868	0.216098	0.0364166	-0.0393103	-0.0379104	0.255984	0.532217	0.541403	0.467977	0.406958	0.439328	0.46372	0.475974	0.206299
149.412	-0.494477	-0.533673	-0.454207	-0.28979	-0.089993	0.224132	0.414265	0.207046	0.123956	0.0585459	0.232052	0.545602	0.590801	0.409317	0.280971	0.306648	0.464967	0.659854	0.440421	0.0553435	-0.225224	-0.513001	-0.583339	-0.560117	-0.57354	-0.629266	-0.548381	-0.568497	-0.621692	-0.545735	-0.522627	-0.514727	-0.467668	-0.216498	0.0377014	0.337732	0.438638	0.117685	0.0639536	0.107484	0.336639	0.645319	0.502264	0.309735	0.285285	0.345825	0.527385	0.615979	0.28402
150.588	-0.514056	-0.557547	-0.467688	-0.225645	-0.0117732	0.289543	0.504124	0.284691	0.138031	0.0927946	0.230269	0.50842	0.577435	0.365998	0.303637	0.321356	0.488841	0.640966	0.334146	-0.0369132	-0.318056	-0.516012	-0.567979	-0.541708	-0.555745	-0.626179	-0.544718	-0.567922	-0.632795	-0.546444	-0.539253	-0.523337	-0.435874	-0.137071	0.113562	0.43252	0.513233	0.16298	0.0957669	0.125835	0.35384	0.61061	0.467536	0.286628	0.27192	0.391061	0.520673	0.549994	0.186259
151.765	-0.510355	-0.500019	-0.410868	-0.209192	-0.00565602	0.303004	0.41925	0.22488	0.0164733	-0.0997153	0.0658521	0.318959	0.508995	0.445464	0.403833	0.457545	0.518008	0.502667	0.232551	-0.128058	-0.365766	-0.459845	-0.509875	-0.512963	-0.553981	-0.626179	-0.628614	-0.64873	-0.630359	-0.512196	-0.501936	-0.440151	-0.321584	-0.135306	0.139259	0.398943	0.361741	0.0976462	-0.0607301	-0.0747671	0.191725	0.435205	0.432118	0.405252	0.38621	0.522284	0.541882	0.392212	0.103131
152.941	-0.483508	-0.483527	-0.351556	-0.170706	-0.0735206	0.236386	0.28843	0.182789	0.0911263	-0.0904916	0.0531382	0.221793	0.490049	0.591587	0.583571	0.626334	0.469204	0.334607	0.195867	-0.158049	-0.277766	-0.337577	-0.443238	-0.509933	-0.51302	-0.530202	-0.583397	-0.567461	-0.557701	-0.494017	-0.505676	-0.414512	-0.271457	-0.164608	0.0481716	0.296887	0.251727	0.135634	0.00970412	-0.104663	0.123342	0.359459	0.487729	0.602748	0.607542	0.59757	0.412385	0.277327	0.0536752
154.118	-0.532503	-0.523279	-0.343637	-0.148059	0.0194265	0.357446	0.28354	0.206586	0.0880773	-0.195596	-0.0457727	0.0971668	0.282256	0.451601	0.516915	0.478984	0.371425	0.297386	0.204477	-0.00763117	-0.17084	-0.269175	-0.388854	-0.559446	-0.505024	-0.520978	-0.566867	-0.536223	-0.531353	-0.506845	-0.560711	-0.410255	-0.224399	-0.12056	0.149077	0.34268	0.227201	0.152068	-0.00557932	-0.210937	0.0158213	0.203633	0.313494	0.482263	0.449798	0.482589	0.344425	0.294356	0.202118
155.294	-0.417561	-0.330654	-0.12963	0.00968495	0.089784	0.240125	0.0628797	-0.018926	-0.0855058	-0.355162	-0.220583	-0.136361	-0.0222051	0.127619	0.283329	0.349967	0.312727	0.352402	0.345729	0.194735	0.0584309	-0.0588892	-0.233028	-0.486787	-0.484371	-0.518562	-0.595631	-0.561325	-0.520326	-0.461647	-0.415221	-0.190821	-0.0092995	0.0169527	0.160026	0.178263	-0.00442874	-0.0141511	-0.184647	-0.378998	-0.195635	-0.0646996	0.034173	0.254258	0.284135	0.343869	0.337752	0.331634	0.34757
156.471	-0.253777	-0.13941	0.114214	0.207027	0.247432	0.28657	0.0334634	-0.1052	-0.190112	-0.389449	-0.336158	-0.264688	-0.191397	-0.0593878	0.218073	0.328106	0.389182	0.533445	0.53216	0.505256	0.350638	0.13364	-0.0338259	-0.309004	-0.347529	-0.39639	-0.495378	-0.525849	-0.441474	-0.298458	-0.220928	0.0174897	0.153833	0.163612	0.262101	0.170343	-0.000823617	-0.0802515	-0.222616	-0.424273	-0.321546	-0.216307	-0.164473	0.0800425	0.258496	0.35501	0.435723	0.538967	0.559678
157.647	-0.163956	-0.0373351	0.235868	0.414322	0.356276	0.240164	-0.0496462	-0.288659	-0.364366	-0.424944	-0.396716	-0.306205	-0.255464	-0.13755	0.224228	0.371482	0.461246	0.580465	0.521153	0.587157	0.516934	0.232666	0.0260806	-0.206239	-0.250958	-0.233757	-0.206795	-0.304556	-0.338728	-0.230535	-0.135978	0.114004	0.32126	0.368932	0.318288	0.126372	-0.149324	-0.286242	-0.350368	-0.435874	-0.336829	-0.263403	-0.228675	-0.00195501	0.234027	0.44113	0.50656	0.545046	0.59011
158.824	0.001094	0.125912	0.393612	0.484622	0.248678	-0.0520816	-0.309446	-0.487286	-0.418712	-0.363772	-0.391232	-0.359419	-0.293414	-0.0868481	0.291441	0.561001	0.489359	0.372614	0.348797	0.459981	0.629997	0.456395	0.192914	0.0077098	-0.109054	0.0145174	0.0878855	-0.0172001	-0.109495	-0.0807692	0.0591212	0.255275	0.469262	0.427074	0.146507	-0.100962	-0.423755	-0.443276	-0.366763	-0.391232	-0.33984	-0.34962	-0.224437	0.0725829	0.404504	0.579276	0.410007	0.307319	0.383602
160	0.239493	0.263501	0.454151	0.462013	0.238898	0.0340579	-0.226336	-0.399861	-0.319072	-0.336848	-0.399804	-0.369889	-0.254966	0.0206729	0.403353	0.653373	0.516915	0.338423	0.27355	0.409221	0.595729	0.483855	0.33407	0.258937	0.230825	0.359862	0.455877	0.32755	0.243826	0.250576	0.236405	0.356774	0.472369	0.380035	0.16856	-0.0312179	-0.306933	-0.349102	-0.28421	-0.358882	-0.357693	-0.333262	-0.175039	0.154427	0.492484	0.647812	0.409471	0.254795	0.324999
161.176	0.339708	0.323369	0.416221	0.492599	0.307357	0.07684	-0.0545937	-0.117511	-0.0134224	-0.0177562	-0.166832	-0.236576	-0.152335	0.0561297	0.430181	0.675924	0.540828	0.366573	0.320129	0.419691	0.599449	0.549361	0.399537	0.330004	0.336102	0.4828	0.637514	0.626507	0.454765	0.337426	0.301278	0.351923	0.490087	0.491257	0.255294	0.0646631	-0.105276	-0.0868864	0.0477881	-0.0561662	-0.180236	-0.259204	-0.12917	0.206414	0.516244	0.704631	0.483376	0.312209	0.362355
162.353	0.402682	0.306839	0.336083	0.356218	0.367225	0.273051	0.178359	0.078796	0.0795631	0.0977805	-0.0825143	-0.130896	-0.138988	-0.10286	0.221697	0.435071	0.481554	0.498678	0.468092	0.484545	0.475322	0.479655	0.420324	0.422261	0.426	0.403296	0.406997	0.432789	0.478639	0.453633	0.356391	0.314683	0.354396	0.387341	0.380016	0.265131	0.167409	0.0910496	0.113831	0.0233001	-0.113043	-0.194427	-0.176228	0.015131	0.292553	0.493175	0.507902	0.462052	0.517126
163.529	0.518257	0.361223	0.305497	0.294432	0.381243	0.488246	0.454017	0.28542	0.184668	0.152739	-0.0201724	-0.00619296	0.0212098	-0.111374	0.0964381	0.256579	0.380073	0.58361	0.619047	0.525525	0.360437	0.353169	0.383717	0.471141	0.545737	0.413613	0.287721	0.294586	0.504297	0.603994	0.459079	0.347704	0.320148	0.331078	0.47536	0.500423	0.434438	0.261507	0.199855	0.100254	-0.0336533	-0.0495887	-0.0973183	-0.0557443	0.117244	0.328854	0.479272	0.578835	0.655252
164.706	0.505467	0.356909	0.23769	0.223001	0.210153	0.270712	0.373937	0.347033	0.313494	0.342143	0.225456	0.221793	0.251689	0.0909537	0.119028	0.138549	0.186279	0.31217	0.396507	0.366573	0.218015	0.264556	0.31102	0.422261	0.565316	0.392231	0.256521	0.286014	0.421647	0.57755	0.488956	0.282812	0.222963	0.213797	0.255946	0.320781	0.39528	0.273032	0.345269	0.304327	0.209578	0.219914	0.112239	0.0957861	0.0768592	0.185186	0.259819	0.336754	0.473596
165.882	0.51703	0.239473	0.0603677	-0.0979128	-0.101575	-0.00070856	0.113006	0.103226	0.0678464	0.16739	0.212569	0.320148	0.356794	0.169173	0.00412384	-0.0942693	-0.0667514	0.0255628	0.0824011	0.01818	-0.127291	-0.0496654	0.13247	0.381301	0.61968	0.519389	0.376909	0.35618	0.467939	0.590762	0.400784	0.109152	-0.0319466	-0.119927	-0.0642969	0.074443	0.155673	0.0426297	0.100753	0.183326	0.262082	0.35618	0.264422	0.115288	-0.0808076	-0.0801172	-0.0231831	0.0195223	0.153948
167.059	0.34034	0.0926988	-0.13709	-0.228695	-0.32774	-0.247046	-0.12848	-0.116897	-0.068554	-0.0581988	0.117781	0.223519	0.401992	0.395299	0.162443	0.0652384	-0.101652	-0.156669	-0.123666	-0.206201	-0.270307	-0.223881	-0.0986223	0.155693	0.463106	0.548019	0.563916	0.58593	0.500884	0.471525	0.266243	-0.0736357	-0.165816	-0.235425	-0.261102	-0.157186	-0.0736357	-0.138355	-0.048534	-0.00203172	0.170957	0.322506	0.38853	0.403219	0.105604	0.0274613	-0.158318	-0.228695	-0.119275
168.235	0.16739	-0.00506156	-0.224495	-0.288582	-0.412057	-0.454245	-0.402316	-0.268485	-0.188348	-0.17736	0.0934275	0.195426	0.357982	0.490701	0.366631	0.177227	-0.0519857	-0.204801	-0.333818	-0.340607	-0.325228	-0.294105	-0.183535	0.0365892	0.341529	0.447804	0.54497	0.538852	0.288162	0.222138	0.0841078	-0.180006	-0.231878	-0.282541	-0.366878	-0.396832	-0.305246	-0.270959	-0.183554	-0.115075	0.133697	0.304826	0.400151	0.560982	0.302448	0.0910304	-0.113714	-0.310615	-0.38452
169.412	-0.044066	-0.212261	-0.389602	-0.441455	-0.500134	-0.544162	-0.544105	-0.445079	-0.395508	-0.39919	-0.119831	0.0438761	0.133659	0.254105	0.252878	0.0585459	-0.0850647	-0.171818	-0.394339	-0.417619	-0.380263	-0.405365	-0.333857	-0.156515	0.00604147	0.108634	0.20883	0.222848	0.0480565	0.0187361	-0.0789858	-0.299014	-0.333301	-0.40293	-0.427974	-0.503259	-0.46297	-0.401185	-0.399957	-0.3296	-0.0422442	0.0898223	0.174735	0.369085	0.200354	-0.00991314	-0.103378	-0.303309	-0.471926
170.588	-0.315409	-0.445692	-0.536204	-0.487267	-0.503758	-0.518984	-0.528189	-0.476815	-0.460938	-0.520902	-0.313012	-0.162748	-0.0521775	0.137955	0.303618	0.175272	0.0127915	-0.0819198	-0.37779	-0.415049	-0.318516	-0.336216	-0.34473	-0.245761	-0.111279	-0.110799	0.0578556	0.102498	-0.111355	-0.0697046	-0.161942	-0.356331	-0.34728	-0.409047	-0.397426	-0.468416	-0.458042	-0.428031	-0.489817	-0.492866	-0.267891	-0.100981	0.0194073	0.295736	0.288392	0.0750758	-0.0110637	-0.226911	-0.467688
171.765	-0.360052	-0.462203	-0.493422	-0.498331	-0.542935	-0.549608	-0.557586	-0.489031	-0.478656	-0.488436	-0.374664	-0.232357	-0.157838	-0.0148223	0.274911	0.122173	-0.00605872	-0.112352	-0.421684	-0.408261	-0.185203	-0.126524	-0.080635	0.0452376	0.0874445	0.0568201	0.120926	0.148367	0.0188512	0.111817	0.0916632	-0.109361	-0.15966	-0.35777	-0.4702	-0.485541	-0.511179	-0.455492	-0.46832	-0.478081	-0.324633	-0.177321	-0.119333	0.128884	0.241947	0.0359372	-0.00862833	-0.210439	-0.485464
172.941	-0.407839	-0.497104	-0.512311	-0.520863	-0.625412	-0.635786	-0.631625	-0.612008	-0.541727	-0.500786	-0.462261	-0.377981	-0.281467	-0.0730987	0.217287	0.179452	-0.0105268	-0.210285	-0.446843	-0.43829	-0.0898971	0.00055707	-0.0311796	0.107522	0.0293214	0.119181	0.245687	0.356257	0.255486	0.209654	0.218169	-0.0390418	-0.0917764	-0.286837	-0.519732	-0.56564	-0.61149	-0.560059	-0.500728	-0.502588	-0.410888	-0.332706	-0.200793	0.0694188	0.22837	0.119584	-0.0783914	-0.331498	-0.501419
174.118	-0.508801	-0.579734	-0.55818	-0.568554	-0.623552	-0.546463	-0.55515	-0.621826	-0.549071	-0.532599	-0.539924	-0.491063	-0.282676	-0.0400198	0.286417	0.386766	0.127101	-0.0549772	-0.24812	-0.292187	0.0653535	0.12829	0.0854885	0.252322	0.19976	0.249905	0.414303	0.546906	0.418004	0.296331	0.288986	0.0341921	0.0322362	-0.0650064	-0.338171	-0.373667	-0.54725	-0.555706	-0.511064	-0.561229	-0.512368	-0.387742	-0.169632	0.104339	0.358692	0.319534	0.0426488	-0.151798	-0.327222
175.294	-0.528975	-0.569954	-0.546559	-0.566675	-0.633332	-0.555745	-0.565659	-0.632987	-0.550395	-0.543645	-0.550932	-0.473939	-0.197648	0.0376822	0.378117	0.460767	0.216328	0.0684409	-0.0293386	-0.0257527	0.29449	0.379441	0.294509	0.400899	0.237748	0.209635	0.235849	0.338461	0.322583	0.244344	0.352517	0.19859	0.225456	0.149652	-0.183458	-0.278265	-0.524046	-0.577165	-0.515992	-0.564892	-0.519061	-0.357137	-0.109054	0.18996	0.443048	0.444199	0.144072	0.00220622	-0.0925242
176.471	-0.458675	-0.50999	-0.519655	-0.556301	-0.622305	-0.631567	-0.642057	-0.621327	-0.497181	-0.483719	-0.468378	-0.385863	-0.230593	-0.0080914	0.332325	0.395951	0.318959	0.28657	0.191878	0.224823	0.356161	0.324999	0.145357	0.0995063	-0.073348	-0.128997	-0.0924092	0.00421973	-0.00377675	-0.0575085	0.05496	0.0965723	0.199855	0.258592	0.063014	-0.171204	-0.380877	-0.468972	-0.44878	-0.479366	-0.448243	-0.327816	-0.156113	0.149	0.380054	0.44115	0.319496	0.216194	0.178301
177.647	-0.331479	-0.445769	-0.511735	-0.508648	-0.516529	-0.570415	-0.559446	-0.539982	-0.467841	-0.461685	-0.423697	-0.322773	-0.228637	-0.112506	0.235849	0.301815	0.369105	0.486425	0.440632	0.394149	0.324347	0.235772	0.0457554	-0.0752848	-0.127693	-0.291592	-0.289272	-0.213449	-0.203746	-0.144396	-0.127272	0.0592363	0.185128	0.347877	0.359593	0.165683	-0.0702223	-0.237861	-0.338056	-0.463335	-0.432212	-0.309925	-0.220161	0.0189087	0.222426	0.340973	0.414917	0.460134	0.482743
178.824	-0.253355	-0.384118	-0.552178	-0.498964	-0.504429	-0.55097	-0.524085	-0.496586	-0.470871	-0.504506	-0.408452	-0.275772	-0.172432	0.0139804	0.290233	0.348855	0.41484	0.422165	0.369642	0.251689	0.121386	0.0970134	-0.0416306	-0.187734	-0.245627	-0.364922	-0.462203	-0.479328	-0.403582	-0.328871	-0.322831	-0.0409786	0.14294	0.224938	0.35712	0.28425	0.00558124	-0.134539	-0.280068	-0.491485	-0.385134	-0.254295	-0.115593	0.150918	0.2505	0.361779	0.414917	0.369085	0.391713
180	-0.0350723	-0.198224	-0.434762	-0.436565	-0.471408	-0.558257	-0.532005	-0.456163	-0.38337	-0.318612	-0.159603	-0.0245446	-0.00619296	0.122729	0.292668	0.367743	0.391483	0.364637	0.304174	0.0664849	-0.0918147	-0.171223	-0.313031	-0.438962	-0.428491	-0.481725	-0.547787	-0.574058	-0.494534	-0.462683	-0.504928	-0.215156	-0.0491093	0.00717286	0.207871	0.244421	-0.00237689	-0.0758409	-0.185337	-0.390062	-0.187734	-0.0556484	0.0762839	0.274317	0.298766	0.396622	0.402126	0.341011	0.289619
181.176	0.122115	0.000480365	-0.219567	-0.261678	-0.314297	-0.431732	-0.461072	-0.332073	-0.189575	-0.11567	0.056705	0.152624	0.17646	0.327991	0.408742	0.482666	0.40437	0.318211	0.260778	-0.064316	-0.207351	-0.317902	-0.44203	-0.498274	-0.445041	-0.479941	-0.501955	-0.517296	-0.486691	-0.469567	-0.536875	-0.31982	-0.146352	-0.0607301	0.171762	0.351999	0.125912	0.040923	-0.0441619	-0.250766	0.0151118	0.205186	0.348164	0.491238	0.458274	0.478543	0.38318	0.315296	0.183882
182.353	0.147715	0.0163583	-0.111413	-0.154137	-0.132161	-0.126696	-0.212893	-0.209173	-0.112487	-0.00742023	0.117244	0.28402	0.368932	0.403718	0.419691	0.446615	0.348164	0.276656	0.163536	-0.141961	-0.274602	-0.378422	-0.429834	-0.445079	-0.456086	-0.519713	-0.549033	-0.584605	-0.528323	-0.495877	-0.487938	-0.35403	-0.239203	-0.160983	0.0347483	0.28774	0.125816	0.000518717	-0.0369324	-0.139621	0.200201	0.462416	0.557185	0.602479	0.514499	0.498659	0.382509	0.30358	0.0621702
183.529	0.256176	0.156498	0.160678	0.0439912	0.130169	0.117244	0.0402518	0.0213441	0.0782974	0.236616	0.244517	0.416201	0.371425	0.159221	0.180066	0.233855	0.337234	0.44487	0.322602	-0.0238542	-0.233565	-0.398538	-0.474438	-0.48113	-0.513519	-0.618777	-0.618163	-0.611548	-0.597472	-0.504506	-0.442701	-0.40293	-0.3822	-0.220832	0.0127148	0.278516	0.286494	0.0590637	-0.0235474	0.00703863	0.322449	0.583495	0.531546	0.406345	0.35618	0.414265	0.54146	0.549284	0.244306
184.706	0.172376	0.170516	0.337867	0.285343	0.380112	0.422798	0.331845	0.258515	0.323389	0.376545	0.23094	0.298824	0.142212	-0.14453	-0.0387158	0.0725637	0.244402	0.483356	0.318882	-0.00322064	-0.211704	-0.459135	-0.542973	-0.517258	-0.53373	-0.587002	-0.486058	-0.501419	-0.565084	-0.50512	-0.506347	-0.486749	-0.431042	-0.168213	0.0854693	0.391618	0.462493	0.168483	0.0731198	0.0945588	0.378194	0.589669	0.476606	0.333073	0.271862	0.390524	0.548268	0.560982	0.230288
185.882	-0.00247277	-0.0195779	0.22302	0.233433	0.339784	0.494996	0.438273	0.193796	0.128443	0.190133	-0.00805305	0.0793905	-0.0521583	-0.418903	-0.351595	-0.11753	0.0995255	0.319477	0.235063	-0.0967814	-0.287527	-0.429795	-0.490373	-0.491562	-0.54351	-0.630954	-0.59241	-0.613829	-0.612641	-0.497085	-0.488532	-0.464121	-0.371826	-0.104739	0.185607	0.461189	0.480192	0.145242	-0.000229155	0.0634934	0.305574	0.547616	0.483414	0.347148	0.347071	0.491928	0.590475	0.499925	0.175291
187.059	-0.088037	-0.0324644	0.136229	0.122786	0.0787193	0.143477	0.120351	0.0238562	0.0520068	0.0445856	-0.100406	-0.0930804	-0.239203	-0.478771	-0.435299	-0.141941	0.00540865	0.164859	0.200872	-0.124894	-0.261237	-0.34239	-0.465291	-0.511122	-0.531928	-0.599773	-0.609553	-0.582611	-0.572217	-0.460957	-0.479328	-0.456124	-0.339974	-0.198818	0.0482099	0.314606	0.295065	0.0787001	-0.0564346	-0.118067	0.142384	0.39296	0.484622	0.518909	0.503568	0.592258	0.508631	0.323369	0.057357
188.235	-0.221388	-0.1713	0.0133668	0.0322553	-0.044181	0.100101	0.0812314	-0.0121759	0.0293597	-0.0324644	-0.16037	-0.180505	-0.235502	-0.384597	-0.355181	-0.0600014	-0.0147264	0.148406	0.296216	0.00285821	-0.110895	-0.247123	-0.412709	-0.495244	-0.464044	-0.477448	-0.514171	-0.504947	-0.505599	-0.467055	-0.517258	-0.425577	-0.241581	-0.134654	0.0745772	0.303675	0.229809	0.136977	0.0396574	-0.117338	0.104511	0.353821	0.466251	0.6234	0.572679	0.540904	0.360705	0.24513	0.10384
189.412	-0.425596	-0.3999	-0.224994	-0.11009	-0.0837991	0.126545	0.117321	-0.0806925	-0.148634	-0.291727	-0.441531	-0.426881	-0.367492	-0.377291	-0.327049	-0.0513529	0.0104136	0.117455	0.287184	0.101443	-0.0716414	-0.202461	-0.374089	-0.544738	-0.481801	-0.481801	-0.529512	-0.513576	-0.520882	-0.514094	-0.573502	-0.393169	-0.214677	-0.10286	0.166259	0.279226	0.179644	0.0659863	-0.0796187	-0.231111	-0.0782763	0.155827	0.20649	0.357484	0.391694	0.387303	0.326936	0.310445	0.252302
190.588	-0.303904	-0.213449	0.00481419	0.108634	0.15017	0.328144	0.27913	0.176499	0.121463	-0.115727	-0.296597	-0.373628	-0.373532	-0.362564	-0.324019	-0.149765	-0.0714496	0.0936576	0.295852	0.311116	0.203441	0.0567242	-0.111317	-0.336331	-0.366322	-0.39081	-0.473901	-0.465904	-0.42364	-0.387512	-0.338133	-0.137608	0.0500509	0.0658712	0.165146	0.147293	-0.0464822	-0.0849496	-0.230612	-0.451215	-0.289215	-0.142478	-0.0606342	0.208945	0.28471	0.299284	0.317693	0.36293	0.356736
191.765	-0.199297	-0.0843935	0.160103	0.312746	0.384235	0.586026	0.643401	0.494325	0.397121	0.0914715	-0.185375	-0.258724	-0.310021	-0.313722	-0.292877	-0.221964	-0.084336	0.152298	0.387514	0.494498	0.414936	0.195445	0.0555161	-0.124913	-0.213507	-0.25696	-0.360799	-0.43528	-0.366226	-0.233546	-0.151203	0.0804835	0.240087	0.251056	0.290425	0.149767	-0.0556676	-0.130762	-0.260508	-0.404157	-0.329542	-0.240296	-0.215348	0.0212482	0.203403	0.320646	0.439443	0.567137	0.631838
192.941	-0.14873	0.0053703	0.308546	0.48817	0.461841	0.517509	0.545583	0.540732	0.502264	0.189251	-0.0741343	-0.198876	-0.26605	-0.138298	-0.0758793	-0.0990825	-0.0844127	-0.0202108	0.10315	0.304232	0.394705	0.233318	0.1099	0.0010173	-0.0901272	-0.0552841	-0.0564154	-0.181598	-0.247602	-0.180409	-0.0858126	0.134254	0.316504	0.345249	0.24513	0.0232233	-0.249501	-0.373552	-0.418271	-0.467803	-0.391328	-0.358307	-0.266663	-0.00749694	0.288354	0.469243	0.464449	0.480307	0.513156
194.118	0.100101	0.247432	0.466807	0.599967	0.415895	0.27842	0.326112	0.474133	0.608692	0.391637	0.235849	0.125145	0.0108355	0.191763	0.153276	0.0921235	0.00901378	-0.0429537	0.0443939	0.155002	0.374512	0.304232	0.25539	0.2896	0.164916	0.216865	0.194218	0.076399	0.00358691	0.0591596	0.206414	0.312132	0.493731	0.449146	0.131396	-0.0867906	-0.405346	-0.434666	-0.365037	-0.412192	-0.349198	-0.373034	-0.198224	0.113562	0.442396	0.608079	0.396622	0.275525	0.318825
195.294	0.253434	0.287126	0.45394	0.608615	0.405597	0.264997	0.303599	0.414917	0.553695	0.388626	0.298172	0.260759	0.239991	0.484469	0.458159	0.417237	0.269312	0.132432	0.103073	0.00588806	0.193642	0.140467	0.139412	0.294663	0.26469	0.373515	0.39902	0.343524	0.242542	0.238208	0.284672	0.337809	0.454631	0.388645	0.137437	-0.0398089	-0.294085	-0.297748	-0.211551	-0.291688	-0.290442	-0.309388	-0.164569	0.155117	0.488227	0.656345	0.435704	0.277998	0.344003
196.471	0.340244	0.342718	0.490624	0.60014	0.536532	0.383736	0.362374	0.43998	0.49444	0.402778	0.382624	0.395357	0.429586	0.623918	0.604914	0.59337	0.468073	0.306092	0.114119	-0.123072	-0.0374118	-0.0520049	-0.0408252	0.139508	0.153545	0.25863	0.415569	0.465177	0.381953	0.324462	0.303062	0.332325	0.475341	0.455206	0.276119	0.118395	-0.0545362	-0.0508735	0.0647015	-0.050816	-0.158414	-0.254371	-0.167599	0.157534	0.491852	0.675866	0.529705	0.376986	0.408819
197.647	0.422184	0.340283	0.363448	0.424639	0.549955	0.521287	0.54635	0.443662	0.353169	0.370294	0.406383	0.530377	0.539562	0.475322	0.393976	0.43929	0.519446	0.526791	0.265189	-0.0685348	-0.194484	-0.176017	-0.123973	0.0294173	0.0294748	-0.0323877	0.039619	0.160736	0.309793	0.409451	0.356237	0.324328	0.365308	0.365327	0.425291	0.35501	0.290885	0.169825	0.15157	0.088595	-0.0618231	-0.128403	-0.160907	-0.0240077	0.204515	0.447152	0.547386	0.52121	0.607503
198.824	0.502283	0.340264	0.314031	0.293244	0.38435	0.538411	0.61968	0.438791	0.293282	0.310425	0.335412	0.507672	0.564549	0.337713	0.239339	0.321375	0.508516	0.660084	0.359382	-0.0110637	-0.230555	-0.30375	-0.290902	-0.194906	-0.214466	-0.315467	-0.167637	-0.00803387	0.232762	0.488285	0.389278	0.3329	0.309102	0.235159	0.38435	0.411254	0.452349	0.302582	0.275084	0.201696	0.0561105	0.0769359	-0.0502791	-0.00442874	0.0646056	0.22164	0.414207	0.479694	0.627657
200	0.54146	0.351232	0.216807	0.0713173	0.0988543	0.18509	0.299936	0.180219	0.0696106	0.188177	0.274911	0.527922	0.615941	0.347608	0.281143	0.303158	0.489052	0.60944	0.285439	-0.0684773	-0.311823	-0.382564	-0.449259	-0.394856	-0.422317	-0.498945	-0.241044	-0.0233557	0.250442	0.535324	0.409375	0.283368	0.196001	0.064644	0.106889	0.186355	0.325766	0.19859	0.295813	0.306744	0.240049	0.304884	0.1532	0.091529	0.00351021	0.0425721	0.111664	0.163018	0.294432
201.176	0.413632	0.158665	-0.0748246	-0.206834	-0.245934	-0.159737	-0.0460603	-0.113771	-0.168769	-0.0593878	0.126334	0.37014	0.543723	0.46	0.387456	0.436969	0.452272	0.41927	0.159528	-0.180313	-0.353302	-0.374625	-0.449298	-0.412614	-0.433995	-0.424369	-0.217189	-0.00686412	0.277308	0.400803	0.272993	0.0406545	-0.107808	-0.196996	-0.189556	-0.050816	0.0568201	-0.0465205	0.0066551	0.104358	0.214333	0.338538	0.270635	0.124685	-0.125948	-0.156017	-0.159066	-0.121212	0.020577
202.353	0.305516	0.0449883	-0.201311	-0.278246	-0.418884	-0.379151	-0.298477	-0.295313	-0.234754	-0.204149	0.0340963	0.241832	0.47536	0.582344	0.512274	0.552602	0.380802	0.296465	0.160813	-0.187619	-0.242597	-0.296387	-0.392479	-0.371634	-0.312974	-0.224399	-0.019693	0.259014	0.342718	0.343274	0.183095	-0.119486	-0.217285	-0.278994	-0.362008	-0.269118	-0.188981	-0.197514	-0.109553	-0.0601165	0.170899	0.354953	0.442358	0.511565	0.221908	0.0580473	-0.155863	-0.27023	-0.232415
203.529	0.0554969	-0.112621	-0.317998	-0.375335	-0.467112	-0.54353	-0.554594	-0.483642	-0.430409	-0.401702	-0.0936556	0.119622	0.259589	0.452214	0.44928	0.414974	0.320148	0.270616	0.202751	-0.0600781	-0.176785	-0.256845	-0.339993	-0.326512	-0.125354	-0.0477478	0.0408463	0.230346	0.169193	0.109861	-0.0057519	-0.252665	-0.338881	-0.35846	-0.439556	-0.457908	-0.414474	-0.387569	-0.317346	-0.23368	0.0755744	0.244996	0.358634	0.521939	0.307472	0.0971476	-0.0996962	-0.303309	-0.451273
204.706	-0.206719	-0.35286	-0.514823	-0.514094	-0.54654	-0.59916	-0.61569	-0.541037	-0.530068	-0.569763	-0.299014	-0.150015	-0.0467123	0.164245	0.248045	0.318326	0.313359	0.359747	0.37317	0.19836	0.0700517	-0.0656392	-0.210439	-0.268428	-0.00189748	0.0922385	0.166163	0.252954	0.0261765	-0.134002	-0.290499	-0.500786	-0.54608	-0.487401	-0.487267	-0.530087	-0.522685	-0.473172	-0.506865	-0.451848	-0.159718	-0.0263663	0.102594	0.309831	0.197401	0.00360609	-0.0764354	-0.284919	-0.485464
205.882	-0.346015	-0.471408	-0.542245	-0.490795	-0.527575	-0.541593	-0.540423	-0.522071	-0.517201	-0.578392	-0.408452	-0.278936	-0.193334	-0.00442874	0.228485	0.350715	0.436912	0.603726	0.580446	0.513751	0.362144	0.111587	-0.0130005	-0.108843	0.181523	0.249982	0.30916	0.291441	-0.0697813	-0.187159	-0.38454	-0.556339	-0.544201	-0.494726	-0.467688	-0.49883	-0.484716	-0.473095	-0.512924	-0.527671	-0.305188	-0.130877	-0.00872422	0.280395	0.284653	0.0853543	-0.00872422	-0.233048	-0.480612
207.059	-0.396755	-0.462203	-0.474399	-0.481667	-0.55818	-0.581345	-0.601518	-0.570338	-0.542206	-0.534325	-0.434705	-0.360819	-0.290519	-0.101671	0.243673	0.415434	0.5126	0.593236	0.526503	0.561289	0.48608	0.203096	0.0138078	-0.126677	0.072046	0.226702	0.34151	0.197305	-0.117472	-0.230535	-0.418731	-0.487247	-0.48671	-0.512407	-0.536166	-0.5349	-0.562361	-0.529358	-0.490258	-0.482971	-0.332016	-0.214523	-0.139985	0.0849324	0.178455	0.0267709	-0.0918723	-0.312552	-0.572294
208.235	-0.409008	-0.48671	-0.492195	-0.52698	-0.634674	-0.62848	-0.618067	-0.618662	-0.538525	-0.478637	-0.487247	-0.487957	-0.324767	-0.0631655	0.330484	0.616593	0.50959	0.411139	0.359075	0.462301	0.599238	0.38226	0.102479	-0.0752273	0.0280366	0.315411	0.49444	0.311614	-0.012291	-0.2416	-0.440208	-0.50744	-0.490373	-0.561287	-0.615076	-0.557567	-0.621136	-0.564873	-0.483489	-0.489069	-0.415739	-0.349658	-0.158395	0.0488044	0.224267	0.153315	-0.119965	-0.385824	-0.603992
209.412	-0.486078	-0.549052	-0.528246	-0.546502	-0.604107	-0.508552	-0.519521	-0.588114	-0.5214	-0.522129	-0.529531	-0.48184	-0.241658	0.0627839	0.431389	0.665511	0.465024	0.332305	0.293033	0.432405	0.601693	0.461745	0.241276	0.0818067	0.166757	0.320876	0.465657	0.233337	-0.0624751	-0.253221	-0.456163	-0.519099	-0.480612	-0.535073	-0.55703	-0.440783	-0.548381	-0.557509	-0.500594	-0.535552	-0.46343	-0.312437	-0.0618998	0.150822	0.331193	0.274969	-0.05212	-0.265436	-0.475032
210.588	-0.493441	-0.509262	-0.506213	-0.570376	-0.645662	-0.617511	-0.640101	-0.630359	-0.512905	-0.497066	-0.490411	-0.410389	-0.183611	0.0995063	0.450987	0.617321	0.455877	0.365979	0.360916	0.500232	0.643267	0.494038	0.165396	-0.00563685	0.0915482	0.240202	0.384407	0.224842	-0.110703	-0.305725	-0.411425	-0.500057	-0.470737	-0.541094	-0.631644	-0.552772	-0.643246	-0.600387	-0.493863	-0.513442	-0.412019	-0.244035	0.025467	0.277327	0.410679	0.264077	-0.116821	-0.405403	-0.587539
211.765	-0.421339	-0.493997	-0.538007	-0.566733	-0.619966	-0.638279	-0.615018	-0.588747	-0.479845	-0.487861	-0.479941	-0.397464	-0.280163	-0.0826101	0.236405	0.385635	0.424121	0.508401	0.529111	0.58221	0.519868	0.335815	0.0291296	-0.0960335	0.0726788	0.113716	0.240202	0.164974	-0.122919	-0.227467	-0.349102	-0.476873	-0.492176	-0.525849	-0.60474	-0.574173	-0.589495	-0.577855	-0.479251	-0.494553	-0.402182	-0.231724	-0.0748438	0.150745	0.276023	0.147754	-0.0844702	-0.316771	-0.517872
212.941	-0.319954	-0.435357	-0.53864	-0.512963	-0.522762	-0.56865	-0.552677	-0.533711	-0.496356	-0.551488	-0.472079	-0.336407	-0.248427	-0.0758985	0.222982	0.314759	0.418675	0.565335	0.551259	0.508439	0.358654	0.21069	-0.0441043	-0.133255	0.0770126	0.0104328	0.230441	0.273837	-0.0214189	-0.0837799	-0.287259	-0.472558	-0.475646	-0.439652	-0.49231	-0.49906	-0.521688	-0.528361	-0.508054	-0.549589	-0.36615	-0.154137	-0.0430113	0.239435	0.299303	0.11782	0.0188895	-0.214715	-0.436603
214.118	-0.246663	-0.387128	-0.583934	-0.533174	-0.536856	-0.600483	-0.577817	-0.54048	-0.517795	-0.560098	-0.400533	-0.258724	-0.130455	0.080541	0.26143	0.352613	0.327588	0.338614	0.344118	0.201581	0.0891512	-0.0245638	-0.225013	-0.246298	-0.013384	0.0587377	0.202329	0.3655	0.0915674	-0.0661761	-0.232357	-0.522129	-0.558218	-0.48673	-0.503298	-0.547365	-0.530854	-0.546713	-0.555169	-0.541094	-0.294699	-0.108325	0.0657945	0.308546	0.233893	0.0615566	-0.0728303	-0.28862	-0.464619
215.294	0.0284968	-0.155499	-0.421991	-0.454398	-0.472194	-0.560213	-0.535073	-0.462894	-0.406573	-0.338862	-0.1457	0.0364358	0.10595	0.267471	0.375625	0.393439	0.367245	0.337886	0.256675	-0.0165865	-0.158375	-0.29771	-0.424867	-0.378365	-0.182154	-0.105737	0.0543463	0.268871	0.206471	0.150745	-0.0258677	-0.30097	-0.411674	-0.441627	-0.45808	-0.491696	-0.445788	-0.420668	-0.361336	-0.260527	-0.0160112	0.133122	0.189903	0.238917	0.0964189	-0.103455	-0.184091	-0.303328	-0.42061
216.471	0.189845	-0.0283415	-0.278936	-0.326647	-0.349965	-0.404387	-0.44343	-0.420092	-0.280068	-0.183017	0.0694764	0.272993	0.389662	0.565929	0.5708	0.586755	0.429088	0.308048	0.190114	-0.141865	-0.229231	-0.350233	-0.427897	-0.377732	-0.204724	-0.0744794	0.117398	0.412596	0.365423	0.27238	0.0988543	-0.187868	-0.269175	-0.33401	-0.352304	-0.370598	-0.398078	-0.301449	-0.162153	-0.0779312	0.202598	0.326668	0.330407	0.312209	0.114809	-0.130301	-0.278227	-0.351672	-0.428031
217.647	0.314472	0.0864857	-0.133561	-0.228273	-0.175155	-0.128691	-0.233757	-0.307662	-0.22879	-0.116993	0.133678	0.376296	0.505812	0.545046	0.507729	0.517644	0.470067	0.39365	0.201735	-0.111355	-0.286798	-0.402316	-0.42922	-0.392498	-0.320318	-0.251227	-0.107021	0.213816	0.361031	0.34872	0.187333	-0.0455809	-0.167216	-0.242386	-0.132257	-0.139487	-0.178606	-0.189613	-0.0515255	0.050396	0.301662	0.422089	0.319419	0.208293	0.000442013	-0.147502	-0.206814	-0.17201	-0.209825
218.824	0.482033	0.282141	0.158665	0.0407121	0.176288	0.241123	0.144647	0.0298008	0.058009	0.196116	0.334837	0.54752	0.598816	0.408838	0.364215	0.41436	0.534787	0.632567	0.380131	0.0494181	-0.199393	-0.387071	-0.443947	-0.440841	-0.453631	-0.470065	-0.292225	0.0139612	0.2896	0.474746	0.33848	0.246722	0.146469	0.0193114	0.200814	0.17345	0.103744	0.0658712	0.243174	0.280319	0.423392	0.510222	0.167313	0.0897648	0.0475963	-0.0117541	0.127005	0.179452	0.136689
220	0.478965	0.328048	0.274182	0.253415	0.431849	0.540022	0.468016	0.317041	0.269465	0.294567	0.356237	0.515841	0.525602	0.322737	0.265285	0.355125	0.484699	0.575153	0.301854	-0.025791	-0.237324	-0.29723	-0.308813	-0.261697	-0.240239	-0.32703	-0.147292	0.110552	0.317712	0.490087	0.347014	0.32987	0.260165	0.231439	0.453863	0.420363	0.295065	0.194774	0.27121	0.178244	0.25167	0.237652	-0.0985072	-0.0392336	0.0829956	0.199683	0.447842	0.510088	0.447171
221.176	0.519964	0.43252	0.380553	0.37388	0.494249	0.57801	0.564012	0.52844	0.406306	0.335412	0.343293	0.490145	0.549975	0.457104	0.438197	0.471793	0.522533	0.48769	0.210115	-0.0856592	-0.162096	-0.0948446	-0.0898779	0.00786321	-0.00678742	-0.0734823	0.045717	0.229617	0.372039	0.45091	0.371981	0.36224	0.338998	0.310924	0.452694	0.391675	0.218092	0.080541	0.0751142	-0.00437122	0.0402902	0.0335977	-0.118029	0.0188703	0.221141	0.430795	0.609881	0.626929	0.600734
222.353	0.416163	0.422223	0.45277	0.50656	0.441073	0.355547	0.387974	0.519887	0.557894	0.439826	0.348049	0.376353	0.448475	0.576342	0.599047	0.677822	0.49864	0.320129	0.166604	-0.121174	0.0279982	0.0830339	-0.00308641	0.0800041	0.0322745	0.116554	0.265687	0.433076	0.392174	0.32498	0.356103	0.360379	0.443489	0.386651	0.269254	0.12455	-0.0679403	-0.0813637	-0.00427533	-0.0776819	-0.113771	-0.164531	-0.15477	0.0725829	0.374455	0.547501	0.480231	0.365864	0.363486
223.529	0.300089	0.333073	0.426537	0.558585	0.35804	0.23328	0.221045	0.413478	0.604857	0.4465	0.328413	0.288852	0.26074	0.453384	0.533541	0.569611	0.333015	0.145932	0.0712789	-0.130416	0.130629	0.268238	0.163191	0.263367	0.213145	0.215484	0.372595	0.498487	0.379978	0.262044	0.296734	0.288775	0.414073	0.403085	0.137245	-0.0251966	-0.287355	-0.287355	-0.208464	-0.284306	-0.283117	-0.300241	-0.144358	0.116631	0.440498	0.576879	0.397716	0.257039	0.232052
224.706	0.171801	0.298843	0.475456	0.639221	0.414744	0.300415	0.26191	0.435454	0.641484	0.434879	0.261219	0.137264	0.0517959	0.138645	0.213298	0.231036	0.0585843	-0.0117541	0.0963039	0.0889594	0.401934	0.499848	0.328815	0.295736	0.125126	0.0950383	0.143305	0.250308	0.159988	0.0640687	0.202732	0.236923	0.412309	0.426902	0.104856	-0.157838	-0.462836	-0.50861	-0.429738	-0.459787	-0.425577	-0.322274	-0.0618998	0.251689	0.539504	0.664936	0.433844	0.288967	0.311595
225.882	-0.104548	0.0408846	0.303062	0.571931	0.499733	0.431255	0.408032	0.429414	0.4991	0.307817	0.0198483	-0.163438	-0.226278	-0.217687	-0.140637	-0.081939	-0.16152	-0.0655817	0.112795	0.23746	0.420861	0.403238	0.19184	0.0243164	-0.128556	-0.215482	-0.167216	-0.0858701	-0.122995	-0.157762	-0.0477862	0.116631	0.257135	0.392154	0.22233	-0.0740767	-0.27023	-0.397944	-0.372267	-0.423659	-0.387627	-0.308755	-0.157225	0.129421	0.376257	0.522418	0.458849	0.40692	0.414878
227.059	-0.242636	-0.125948	0.1411	0.433786	0.530261	0.613966	0.605413	0.459329	0.384772	0.221083	-0.101096	-0.21717	-0.242751	-0.324058	-0.283097	-0.196268	-0.15174	0.0303761	0.289485	0.362719	0.346208	0.283387	0.0646631	-0.12242	-0.183477	-0.348642	-0.365785	-0.318612	-0.293433	-0.21389	-0.179738	0.0739252	0.226568	0.39831	0.452905	0.227929	-0.014036	-0.193736	-0.286127	-0.422451	-0.371768	-0.272071	-0.224457	0.0102794	0.222368	0.378904	0.523818	0.587368	0.621598
228.235	-0.354567	-0.239682	-0.025791	0.215561	0.321759	0.40552	0.41716	0.209923	0.132969	-0.00571355	-0.245896	-0.303961	-0.323444	-0.338076	-0.358863	-0.188271	-0.0935981	0.0089946	0.235696	0.252187	0.156191	0.106812	-0.0489943	-0.272167	-0.328315	-0.42807	-0.5363	-0.547844	-0.482338	-0.413802	-0.383255	-0.0660227	0.128827	0.230269	0.367992	0.26703	0.0030308	-0.131414	-0.258072	-0.473843	-0.343042	-0.233009	-0.112084	0.160544	0.227776	0.351347	0.416163	0.374647	0.396086
229.412	-0.454859	-0.41386	-0.281257	-0.113752	0.0065784	0.113582	0.161215	-0.0576811	-0.0979319	-0.17619	-0.413918	-0.419459	-0.431713	-0.389487	-0.363139	-0.0702798	0.0164733	0.113601	0.304845	0.138587	-0.0252349	-0.146774	-0.307547	-0.490373	-0.475646	-0.522206	-0.590089	-0.602285	-0.520863	-0.50372	-0.546521	-0.251879	-0.0821499	0.0114108	0.256751	0.288469	0.0752676	-0.0164714	-0.122382	-0.322869	-0.127291	-0.00134137	0.095115	0.259513	0.309064	0.37643	0.387475	0.351463	0.237824
230.588	-0.26231	-0.239644	-0.109534	-0.0220709	-0.0563771	0.0677505	0.0787577	-0.0777777	-0.00128385	-0.0704716	-0.267239	-0.261773	-0.376102	-0.36987	-0.295159	0.0288228	0.108826	0.207142	0.334146	0.0463115	-0.0979128	-0.251303	-0.406592	-0.509952	-0.475109	-0.51001	-0.543012	-0.539963	-0.506251	-0.49277	-0.547211	-0.337596	-0.148231	-0.0473451	0.184457	0.358117	0.141809	0.0537711	-0.0056752	-0.206278	0.0601567	0.26191	0.390237	0.546715	0.505889	0.485236	0.365442	0.274393	0.124704
231.765	-0.0880945	-0.0623025	0.0561681	0.0708762	0.0377206	0.105643	0.140467	0.0444898	0.129594	0.106218	-0.0801172	-0.121097	-0.330194	-0.44809	-0.350789	-0.0934831	0.0642029	0.249349	0.227162	-0.0239309	-0.153485	-0.309311	-0.394895	-0.451177	-0.475722	-0.563223	-0.580329	-0.606658	-0.563799	-0.518505	-0.512368	-0.384041	-0.27163	-0.160389	0.0345948	0.301777	0.170401	0.0267326	-0.014899	-0.127425	0.223365	0.477048	0.569304	0.594943	0.516761	0.497911	0.390985	0.326207	0.0518343
232.941	0.0408079	-0.0110445	0.143516	0.0805986	0.197305	0.414993	0.498717	0.340417	0.23165	0.203403	-0.039828	-0.0318699	-0.185318	-0.434705	-0.336158	-0.132046	0.131416	0.396105	0.326227	0.054308	-0.137032	-0.350943	-0.454207	-0.468301	-0.512387	-0.61335	-0.60054	-0.619486	-0.598047	-0.508686	-0.449317	-0.397388	-0.384041	-0.193966	0.0443939	0.327454	0.350139	0.0884608	0.00588806	0.0315266	0.340129	0.599353	0.543704	0.407994	0.387226	0.445982	0.568345	0.584223	0.261545
234.118	0.274834	0.219338	0.365384	0.296331	0.276694	0.364196	0.468706	0.391713	0.285976	0.290751	0.134311	0.145376	0.0946931	-0.135767	-0.0654474	0.0298583	0.236444	0.476645	0.27307	0.0121395	-0.181003	-0.429124	-0.522052	-0.493959	-0.521573	-0.588248	-0.483105	-0.520384	-0.572946	-0.484217	-0.484774	-0.457927	-0.393763	-0.142574	0.0951341	0.40692	0.479713	0.176499	0.0879047	0.114176	0.379383	0.599449	0.483261	0.331673	0.267471	0.40017	0.55613	0.568365	0.245629
235.294	0.454573	0.304308	0.312822	0.113582	0.0774345	0.0836092	0.205858	0.1937	0.114886	0.227891	0.197401	0.276292	0.326418	0.121578	0.148444	0.238821	0.373937	0.483376	0.225456	-0.105142	-0.29468	-0.433976	-0.491504	-0.468896	-0.539253	-0.628538	-0.592544	-0.639583	-0.620618	-0.48788	-0.469433	-0.429757	-0.321642	-0.0979319	0.190555	0.452732	0.446097	0.115959	-0.0503174	0.0207304	0.29031	0.542745	0.494402	0.364176	0.355547	0.512044	0.603285	0.50608	0.166776
236.471	0.290674	0.105528	0.0358413	-0.105219	-0.173697	-0.165145	-0.075304	-0.0887657	-0.126658	-0.0820924	0.0585268	0.184419	0.371463	0.375759	0.326246	0.447248	0.384273	0.325613	0.18812	-0.174253	-0.30446	-0.379055	-0.489107	-0.509319	-0.541765	-0.597338	-0.609035	-0.599198	-0.582055	-0.470737	-0.476796	-0.424292	-0.294718	-0.180466	0.0628797	0.302448	0.306168	0.107503	-0.0319274	-0.0935598	0.133218	0.377753	0.480384	0.54637	0.517644	0.603821	0.494517	0.306303	0.0720652
237.647	0.234564	0.0738485	-0.0349956	-0.135134	-0.30515	-0.401165	-0.363235	-0.2807	-0.227486	-0.182902	0.0371453	0.199683	0.386114	0.485773	0.483989	0.488841	0.31033	0.286513	0.219281	-0.100348	-0.185912	-0.323502	-0.463507	-0.530125	-0.501361	-0.522685	-0.550241	-0.539829	-0.530106	-0.492195	-0.549666	-0.42805	-0.230593	-0.12359	0.119181	0.33244	0.262216	0.171762	0.0665424	-0.114903	0.085546	0.334357	0.440651	0.610552	0.578202	0.551835	0.370409	0.271459	0.127753
238.824	0.0371645	-0.115632	-0.236729	-0.299589	-0.391922	-0.476355	-0.478158	-0.405998	-0.372363	-0.369314	-0.138816	0.0231275	0.136171	0.258458	0.361127	0.35921	0.306015	0.339669	0.28402	0.0665041	-0.108325	-0.258763	-0.407263	-0.574173	-0.523356	-0.534958	-0.594308	-0.568037	-0.542417	-0.520365	-0.562552	-0.360205	-0.195117	-0.0789091	0.182175	0.256061	0.159489	0.0457554	-0.100406	-0.261678	-0.111298	0.114924	0.161887	0.339113	0.37643	0.367686	0.348279	0.34222	0.284135
240	-0.289195	-0.438962	-0.505043	-0.472558	-0.473805	-0.504429	-0.508725	-0.479385	-0.489836	-0.559542	-0.373053	-0.219682	-0.123705	0.0572419	0.243079	0.287107	0.312209	0.403334	0.432597	0.33056	0.194198	0.0107972	-0.183496	-0.430486	-0.456105	-0.476298	-0.553329	-0.522148	-0.457409	-0.398711	-0.325419	-0.115747	0.0622278	0.0885375	0.183383	0.138722	-0.0477286	-0.0813062	-0.214658	-0.429815	-0.283769	-0.155346	-0.100386	0.170995	0.262734	0.288239	0.346419	0.404523	0.41181
241.176	-0.311133	-0.41572	-0.438386	-0.434053	-0.478656	-0.493288	-0.497602	-0.470085	-0.472041	-0.49348	-0.402373	-0.278284	-0.201253	-0.089993	0.223557	0.279149	0.369066	0.542649	0.560426	0.559908	0.457756	0.172913	-0.0471342	-0.28559	-0.323406	-0.334451	-0.382162	-0.429201	-0.410255	-0.267181	-0.174311	0.0884992	0.263367	0.276215	0.303771	0.137514	-0.0917572	-0.171799	-0.284286	-0.396755	-0.318497	-0.218224	-0.19692	0.028631	0.215081	0.326207	0.449223	0.560426	0.636191
242.353	-0.381471	-0.440189	-0.42736	-0.446249	-0.554441	-0.563549	-0.607655	-0.58566	-0.50441	-0.491006	-0.442049	-0.393725	-0.314892	-0.113829	0.254086	0.414226	0.44115	0.460748	0.410736	0.511661	0.560522	0.31357	0.0873486	-0.129726	-0.226336	-0.157877	-0.11939	-0.226911	-0.305687	-0.223747	-0.114999	0.132528	0.313532	0.318384	0.194985	-0.0489176	-0.323463	-0.416353	-0.433516	-0.461628	-0.372324	-0.353992	-0.252531	0.0102602	0.29449	0.47908	0.443662	0.449127	0.493635
243.529	-0.387684	-0.454303	-0.450582	-0.493288	-0.592371	-0.542782	-0.550816	-0.590569	-0.462817	-0.432921	-0.431656	-0.418194	-0.287431	0.00289657	0.34454	0.603706	0.44115	0.269446	0.254853	0.379613	0.640007	0.476779	0.283579	0.154542	0.039619	0.193585	0.247969	0.155136	0.0316417	0.0775687	0.213854	0.326898	0.51097	0.441188	0.127695	-0.0868673	-0.40176	-0.430352	-0.360071	-0.418155	-0.358211	-0.360704	-0.178568	0.130092	0.441169	0.616631	0.376392	0.24676	0.3194
244.706	-0.285073	-0.307643	-0.237285	-0.259204	-0.379113	-0.303865	-0.367473	-0.397484	-0.259261	-0.278207	-0.310615	-0.344174	-0.21832	0.0463499	0.43812	0.670977	0.474114	0.297481	0.233395	0.352038	0.60152	0.470643	0.324501	0.281047	0.250461	0.455148	0.557856	0.485121	0.323791	0.276253	0.2952	0.341663	0.476127	0.384369	0.1313	-0.0343628	-0.299646	-0.264113	-0.171089	-0.26582	-0.262713	-0.298208	-0.134482	0.16622	0.5005	0.652759	0.392921	0.25842	0.299936
245.882	-0.0954966	-0.113158	-0.011639	-0.0476519	-0.129669	-0.0862536	-0.113196	-0.113867	0.00299245	-0.0422826	-0.167484	-0.238973	-0.214006	0.00301162	0.385558	0.601942	0.525506	0.410583	0.347033	0.453921	0.5573	0.512677	0.425885	0.375203	0.366631	0.49304	0.567041	0.56336	0.523627	0.406978	0.34034	0.331807	0.426557	0.427784	0.285995	0.144743	-0.0270375	-0.021438	0.0751909	-0.0544019	-0.145451	-0.241485	-0.169382	0.13619	0.462531	0.649039	0.515112	0.389853	0.424064
247.059	0.10081	-0.0153208	0.0738677	0.0133668	0.074443	0.222982	0.276253	0.183268	0.135634	0.0904168	-0.0727919	-0.10823	-0.0942309	-0.102784	0.135558	0.361722	0.473557	0.572545	0.603706	0.565757	0.422146	0.406287	0.406939	0.446692	0.499944	0.435569	0.354953	0.398291	0.537606	0.570742	0.448475	0.349507	0.346419	0.380054	0.474804	0.422856	0.35386	0.211495	0.166968	0.0813273	-0.0519666	-0.0954007	-0.137071	-0.0160495	0.197823	0.450258	0.56334	0.568882	0.664898
248.235	0.291671	0.176077	0.270079	0.215081	0.181408	0.304903	0.377139	0.348989	0.283023	0.245111	0.0898031	0.090436	0.105067	-0.0251199	0.0879814	0.155788	0.285305	0.442319	0.52052	0.460575	0.238093	0.286417	0.311518	0.4167	0.54449	0.349449	0.240068	0.236961	0.435665	0.603821	0.446672	0.33547	0.269388	0.208274	0.367187	0.385615	0.424217	0.295257	0.2868	0.213912	0.101386	0.116669	-0.0130005	0.029168	0.0774537	0.219856	0.386728	0.4479	0.571414
249.412	0.53007	0.344156	0.29146	0.135596	0.0610197	0.0964956	0.229847	0.237728	0.205992	0.302563	0.225494	0.28611	0.312938	0.12037	0.0317568	-0.0319083	0.0126956	0.117148	0.20697	0.184975	0.0308938	0.160544	0.299936	0.474171	0.639278	0.42228	0.300051	0.265131	0.445368	0.637917	0.432482	0.274259	0.132509	0.0231083	0.0842612	0.152797	0.286014	0.170497	0.278133	0.316485	0.266953	0.323197	0.161752	0.0902826	-0.0276511	0.0218043	0.0890553	0.130591	0.276714
250.588	0.409586	0.197995	0.0236452	-0.104701	-0.189134	-0.134712	-0.0318891	-0.0294729	-0.0507393	0.0489195	0.148444	0.255524	0.375241	0.218763	-0.0360503	-0.11684	-0.182902	-0.135249	-0.0283223	-0.116955	-0.217822	-0.109035	0.0407312	0.306015	0.570167	0.506636	0.440651	0.424677	0.44533	0.494843	0.293646	0.0156487	-0.148711	-0.217112	-0.174905	-0.0794653	0.033636	-0.0666555	-0.0170659	0.0915865	0.219895	0.331769	0.274202	0.147178	-0.118067	-0.137665	-0.160849	-0.135843	-0.016644
251.765	0.304903	0.103725	-0.10846	-0.162153	-0.315659	-0.350406	-0.298975	-0.225645	-0.15337	-0.118604	0.104473	0.243903	0.435799	0.491468	0.32103	0.128386	-0.10823	-0.195673	-0.250786	-0.281889	-0.287412	-0.255062	-0.138931	0.136133	0.433844	0.536014	0.617935	0.598299	0.446001	0.373228	0.204477	-0.120023	-0.215942	-0.272071	-0.347836	-0.28908	-0.227966	-0.200505	-0.110013	-0.0648913	0.174639	0.339056	0.417237	0.508401	0.243194	0.0494564	-0.145489	-0.275139	-0.278802
252.941	0.119718	-0.0319466	-0.263672	-0.317384	-0.391385	-0.490948	-0.501898	-0.41269	-0.353359	-0.330808	-0.0441427	0.139278	0.279859	0.42788	0.363218	0.130303	-0.0732713	-0.212682	-0.390062	-0.399209	-0.372995	-0.368144	-0.246509	-0.0362613	0.200354	0.315296	0.383161	0.392902	0.18741	0.113467	-0.0302207	-0.276482	-0.31679	-0.34845	-0.394262	-0.431579	-0.390024	-0.360761	-0.295351	-0.211052	0.0536176	0.222944	0.313935	0.460729	0.282888	0.0647015	-0.102074	-0.283078	-0.43831
254.118	-0.125373	-0.286779	-0.47509	-0.456105	-0.492214	-0.556991	-0.585698	-0.506788	-0.49883	-0.540461	-0.272723	-0.121806	-0.00814893	0.171091	0.237249	0.0600225	-0.0768765	-0.17107	-0.429776	-0.439537	-0.409066	-0.472079	-0.435376	-0.29048	-0.122382	-0.00500403	0.0989118	0.142269	-0.085755	-0.118124	-0.186603	-0.435357	-0.424369	-0.451119	-0.454149	-0.492751	-0.485368	-0.443257	-0.493422	-0.456124	-0.187216	-0.0558402	0.0773961	0.291422	0.187468	-0.00684495	-0.0721016	-0.281851	-0.474342
255.294	-0.219528	-0.380992	-0.488551	-0.455511	-0.496989	-0.533596	-0.548918	-0.521381	-0.51233	-0.561939	-0.387723	-0.21972	-0.105411	0.0957478	0.328163	0.172395	0.0147666	-0.0897821	-0.406535	-0.429738	-0.284325	-0.265379	-0.236672	-0.0991017	-0.0221667	-0.0533089	0.0616333	0.0670985	-0.09239	-0.00860916	-0.0703757	-0.266587	-0.258053	-0.393706	-0.447457	-0.464063	-0.465291	-0.44761	-0.479443	-0.504468	-0.313741	-0.139544	-0.0387158	0.25468	0.293761	0.0920851	0.0127148	-0.195098	-0.44203
256.471	-0.305054	-0.397426	-0.444484	-0.464044	-0.564221	-0.592947	-0.626601	-0.594807	-0.546003	-0.528917	-0.437236	-0.327222	-0.24045	-0.0728495	0.228562	0.129594	-0.0427236	-0.210305	-0.496433	-0.483604	-0.201809	-0.100904	-0.0715647	0.0538094	0.0525246	0.0408846	0.102594	0.138607	0.0340963	0.107522	0.104473	-0.0795036	-0.114328	-0.334413	-0.51047	-0.527057	-0.572927	-0.548477	-0.495915	-0.498945	-0.374817	-0.261735	-0.179795	0.0738485	0.197919	0.0732157	-0.0704333	-0.27884	-0.516031
257.647	-0.342429	-0.45436	-0.469624	-0.506845	-0.613178	-0.612545	-0.615632	-0.621174	-0.544105	-0.484217	-0.473805	-0.45181	-0.290538	-0.0710661	0.236386	0.285937	0.0329265	-0.182288	-0.408414	-0.398615	-0.0275169	0.0330607	-0.0189643	0.154676	0.093485	0.21326	0.426614	0.499292	0.33058	0.213854	0.20837	-0.0459069	-0.0391185	-0.197495	-0.481763	-0.49766	-0.615076	-0.557567	-0.484812	-0.49766	-0.41944	-0.361375	-0.171223	0.092833	0.29821	0.231573	-0.04537	-0.281851	-0.467688
258.824	-0.443947	-0.52349	-0.50023	-0.520307	-0.586944	-0.493921	-0.510431	-0.584471	-0.509242	-0.514171	-0.522762	-0.464082	-0.213488	0.0365125	0.362278	0.466251	0.211361	0.0370877	-0.0960527	-0.13638	0.165683	0.271536	0.223749	0.364886	0.295775	0.274336	0.34897	0.457795	0.377044	0.271881	0.290789	0.112853	0.1099	0.051259	-0.207888	-0.273816	-0.481725	-0.526328	-0.486595	-0.531276	-0.475665	-0.327203	-0.110761	0.177726	0.41739	0.411887	0.136689	-0.0325027	-0.153025
260	-0.440285	-0.482434	-0.464102	-0.541094	-0.621826	-0.602266	-0.63709	-0.617569	-0.498216	-0.47741	-0.472539	-0.394895	-0.20179	0.0372028	0.392327	0.454707	0.304941	0.197305	0.114866	0.160698	0.407668	0.429797	0.273876	0.279302	0.085546	0.0579515	0.0598116	0.175367	0.155731	0.0720268	0.192434	0.149	0.215637	0.206433	-0.0576044	-0.250076	-0.491466	-0.512215	-0.456028	-0.47996	-0.440304	-0.316234	-0.0948446	0.216961	0.471314	0.493827	0.298709	0.144091	0.101232
261.176	-0.352899	-0.464121	-0.51116	-0.547211	-0.575362	-0.601039	-0.580214	-0.541132	-0.454188	-0.453555	-0.441378	-0.371097	-0.27583	-0.10846	0.194103	0.282773	0.342699	0.425885	0.393017	0.375912	0.370389	0.268966	0.0916057	0.0132709	-0.113829	-0.19086	-0.188367	-0.100923	-0.114443	-0.135882	-0.0925434	0.0498399	0.140332	0.285285	0.232244	0.0177198	-0.156439	-0.325189	-0.372324	-0.457927	-0.454226	-0.321603	-0.220775	0.0146132	0.236424	0.334185	0.38736	0.386171	0.414226
262.353	-0.296041	-0.440227	-0.563108	-0.528284	-0.537489	-0.546655	-0.521554	-0.492808	-0.452385	-0.508054	-0.423065	-0.289886	-0.209211	-0.0625518	0.235715	0.287126	0.38736	0.474804	0.410103	0.294624	0.183326	0.161944	0.0354002	-0.093694	-0.173084	-0.341815	-0.450621	-0.398078	-0.291746	-0.207294	-0.184743	0.0701284	0.15809	0.278535	0.371674	0.255543	0.0282475	-0.142344	-0.294105	-0.500115	-0.405921	-0.271515	-0.167637	0.0989694	0.214391	0.317099	0.435684	0.425195	0.450201
263.529	-0.220123	-0.364941	-0.566081	-0.522704	-0.520288	-0.582074	-0.549071	-0.49649	-0.456661	-0.486672	-0.344787	-0.209748	-0.119927	0.0621894	0.286494	0.359938	0.342737	0.32569	0.272552	0.0909921	0.0237411	0.00538947	-0.141309	-0.26605	-0.324652	-0.410255	-0.48974	-0.491025	-0.421933	-0.367971	-0.357597	-0.0819006	0.0866774	0.140965	0.25422	0.193661	-0.0678445	-0.17853	-0.302139	-0.497756	-0.338171	-0.196939	-0.0258294	0.229828	0.303062	0.359325	0.351999	0.284614	0.254067
264.706	0.0494756	-0.144914	-0.379055	-0.392517	-0.441493	-0.51605	-0.495838	-0.38826	-0.297173	-0.23067	-0.0436057	0.0779906	0.0792179	0.201447	0.31148	0.345825	0.357982	0.32569	0.279302	-0.00187831	-0.179757	-0.313089	-0.467764	-0.53327	-0.4916	-0.483067	-0.511179	-0.514228	-0.466518	-0.459097	-0.525159	-0.279473	-0.116955	-0.0185424	0.22373	0.331979	0.116247	-0.0084941	-0.132104	-0.307605	-0.0874809	0.0818067	0.198456	0.345288	0.346323	0.364176	0.358749	0.307875	0.211975
265.882	0.175406	-0.00122632	-0.189	-0.227448	-0.255618	-0.30398	-0.330846	-0.278323	-0.121806	-0.0527336	0.10012	0.244383	0.292016	0.389757	0.444774	0.477278	0.347685	0.292687	0.212627	-0.126044	-0.210458	-0.349198	-0.458617	-0.478829	-0.476911	-0.516146	-0.513653	-0.510029	-0.451254	-0.4297	-0.467611	-0.330674	-0.151012	-0.0667514	0.113678	0.317885	0.0807328	0.011756	-0.0409786	-0.158414	0.137418	0.354301	0.489991	0.584875	0.542592	0.495648	0.352057	0.290751	0.0994871
267.059	0.213279	0.0769934	-0.0227037	-0.111336	-0.0483998	-0.0441619	-0.11939	-0.149363	-0.0692827	0.0799082	0.153296	0.318479	0.359996	0.290175	0.301815	0.352536	0.351367	0.361856	0.273799	-0.0624176	-0.26605	-0.422566	-0.497181	-0.4837	-0.494707	-0.588325	-0.596187	-0.637186	-0.600406	-0.526386	-0.495205	-0.405979	-0.294757	-0.176785	0.0207113	0.270117	0.16808	0.00918636	-0.02698	-0.0723125	0.219722	0.467843	0.512428	0.483855	0.422779	0.454669	0.443125	0.407553	0.154485
268.235	0.273109	0.208926	0.297481	0.180104	0.251018	0.241218	0.185032	0.152049	0.204611	0.392346	0.288986	0.39854	0.323254	0.0340004	0.0896497	0.176959	0.331155	0.513367	0.3734	0.00487172	-0.236729	-0.494688	-0.572984	-0.526539	-0.548515	-0.624396	-0.570587	-0.604817	-0.611528	-0.522225	-0.479999	-0.450045	-0.435337	-0.189613	0.0561873	0.352038	0.448053	0.149211	0.0891895	0.128213	0.345038	0.61456	0.49469	0.344406	0.323676	0.414878	0.599603	0.629518	0.322698
269.412	0.0457746	0.0579515	0.280395	0.277385	0.402107	0.49561	0.411292	0.227891	0.231554	0.269599	0.0665808	0.133314	0.0177006	-0.300912	-0.190841	-0.00880092	0.169787	0.38924	0.255927	-0.0862728	-0.315045	-0.510642	-0.585238	-0.542417	-0.550318	-0.607789	-0.523433	-0.558928	-0.612161	-0.527728	-0.518505	-0.500767	-0.412709	-0.134002	0.101942	0.417946	0.499906	0.158895	0.108059	0.121425	0.334012	0.58336	0.427515	0.27541	0.265112	0.398425	0.533541	0.534154	0.179644
270.588	-0.0789283	-0.0135566	0.216347	0.216347	0.267643	0.36059	0.265822	0.096534	0.0311239	0.0868117	-0.0813637	-0.0324068	-0.154099	-0.465291	-0.420629	-0.157282	0.0347291	0.190593	0.188733	-0.135767	-0.327836	-0.407263	-0.497181	-0.491677	-0.528342	-0.612084	-0.614558	-0.65059	-0.631088	-0.506922	-0.500172	-0.447629	-0.33332	-0.144453	0.142921	0.403986	0.384484	0.107579	-0.0539034	-0.0503749	0.218437	0.454381	0.421954	0.381071	0.345729	0.498007	0.549361	0.40575	0.114809
271.765	-0.170015	-0.0991209	0.0916441	0.0873869	0.00786321	0.121559	0.0965532	0.0262724	0.0782207	0.0165309	-0.126658	-0.154195	-0.252013	-0.439671	-0.400533	-0.0863303	-0.00498485	0.141675	0.240087	-0.0801748	-0.190323	-0.282637	-0.416506	-0.477046	-0.484908	-0.514132	-0.568018	-0.547192	-0.530854	-0.461705	-0.484889	-0.412115	-0.284919	-0.189038	0.0469827	0.281738	0.259724	0.116113	-0.0221667	-0.102975	0.120044	0.373707	0.494095	0.609095	0.601846	0.601923	0.425924	0.262677	0.0359372
272.941	-0.355257	-0.336292	-0.171799	-0.0819006	-0.110013	0.0886334	0.0433775	-0.122305	-0.11195	-0.253719	-0.361356	-0.358939	-0.381548	-0.430467	-0.372363	-0.0654666	0.0146516	0.161388	0.296964	0.071394	-0.0925434	-0.220986	-0.37127	-0.518581	-0.461628	-0.495762	-0.531851	-0.507996	-0.515475	-0.476892	-0.546022	-0.405384	-0.21646	-0.130953	0.139949	0.328278	0.213988	0.139431	-0.01534	-0.201905	0.0358029	0.232014	0.340743	0.505237	0.46186	0.493654	0.360475	0.294394	0.179548
274.118	-0.361394	-0.297786	-0.108862	0.0053703	0.0329265	0.193125	0.188158	0.0561681	-0.0270375	-0.198185	-0.382143	-0.441455	-0.416315	-0.428568	-0.38452	-0.145451	-0.0641051	0.0655836	0.270232	0.205378	0.0830148	-0.0221859	-0.187197	-0.427398	-0.427341	-0.470737	-0.552005	-0.536741	-0.505062	-0.47507	-0.467783	-0.23974	-0.0728495	-0.0197122	0.173565	0.197439	0.0299926	0.00489089	-0.187753	-0.357731	-0.162863	-0.0301632	0.0650658	0.288181	0.291901	0.342661	0.344003	0.311499	0.334741
275.294	-0.289272	-0.186545	0.0481524	0.182539	0.268238	0.433901	0.471065	0.345173	0.26074	0.00216787	-0.254429	-0.349831	-0.384578	-0.384635	-0.348527	-0.170591	-0.0244487	0.175617	0.403449	0.43766	0.299418	0.139144	-0.0380255	-0.285571	-0.305629	-0.364289	-0.451043	-0.4553	-0.40594	-0.333205	-0.283117	-0.0661186	0.0696298	0.114828	0.239627	0.16808	0.00669346	-0.0587358	-0.209211	-0.415221	-0.299762	-0.192145	-0.14825	0.112795	0.243635	0.296197	0.394705	0.439175	0.499714
276.471	-0.204935	-0.0618998	0.240682	0.444141	0.477297	0.574539	0.61362	0.520175	0.429567	0.13736	-0.127885	-0.228234	-0.269712	-0.234927	-0.186526	-0.165701	-0.0825334	0.102824	0.271344	0.434515	0.412424	0.202713	0.064644	-0.0960335	-0.126543	-0.173084	-0.18528	-0.297767	-0.362621	-0.211033	-0.171952	0.0823436	0.294452	0.328087	0.323906	0.135001	-0.152258	-0.248868	-0.332016	-0.415682	-0.317902	-0.24695	-0.244592	-0.0368174	0.201524	0.36899	0.49189	0.570033	0.613448
277.647	-0.101671	0.0725829	0.391618	0.542573	0.413632	0.347052	0.406326	0.487652	0.558489	0.29192	0.024278	-0.0815363	-0.153025	-0.0191752	0.00477584	-0.0703949	-0.133312	-0.134443	0.0170486	0.199184	0.371598	0.286628	0.139335	0.0904743	-0.0262704	0.00790156	0.0158405	-0.1131	-0.20668	-0.138873	-0.0251966	0.18135	0.371463	0.353112	0.152011	-0.0863879	-0.365747	-0.425059	-0.401165	-0.426766	-0.372938	-0.357616	-0.250095	0.0481524	0.336026	0.504719	0.39039	0.314529	0.401858
278.824	0.193623	0.262753	0.487537	0.574961	0.347551	0.243002	0.250404	0.373995	0.571414	0.395319	0.282351	0.252245	0.154983	0.312075	0.304711	0.228927	0.123879	0.0750566	0.102575	0.095882	0.323906	0.265208	0.231036	0.374033	0.268314	0.311077	0.312266	0.201102	0.119104	0.20463	0.258381	0.332325	0.491947	0.369661	0.115423	-0.0722742	-0.373647	-0.419421	-0.366207	-0.431004	-0.420591	-0.372938	-0.193871	0.119104	0.458888	0.604339	0.343332	0.219779	0.29006
280	0.300531	0.330465	0.45511	0.599411	0.404983	0.270002	0.257231	0.406479	0.556226	0.383774	0.360034	0.331155	0.323178	0.556705	0.584108	0.51632	0.334261	0.194908	0.0677889	-0.0819965	0.0799849	0.0176239	0.0323896	0.230422	0.238975	0.376487	0.476683	0.457162	0.306724	0.278018	0.293186	0.35921	0.516359	0.420305	0.156345	-0.0184849	-0.221388	-0.186507	-0.0593111	-0.154674	-0.237784	-0.270192	-0.117453	0.226069	0.539543	0.683767	0.4167	0.277289	0.305401
281.176	0.363544	0.301183	0.356755	0.460767	0.465043	0.415032	0.401493	0.386823	0.403948	0.37386	0.393612	0.456471	0.448494	0.507806	0.466712	0.488803	0.487709	0.36851	0.145453	-0.143111	-0.1578	-0.136304	-0.086733	0.113083	0.0862172	0.139911	0.2249	0.292841	0.356276	0.312305	0.315833	0.310982	0.369737	0.383103	0.319016	0.207162	0.0959395	0.0489195	0.0941753	0.00055707	-0.0959951	-0.177321	-0.129726	0.101405	0.362374	0.546887	0.47116	0.407515	0.442914
282.353	0.489493	0.337828	0.286494	0.328106	0.484066	0.619853	0.644801	0.467555	0.32569	0.323734	0.393554	0.546868	0.567099	0.41064	0.325536	0.385519	0.56102	0.627619	0.341606	-0.0214764	-0.200026	-0.237803	-0.170514	0.00117071	-0.021438	-0.0655817	-0.00991314	0.105125	0.348912	0.462685	0.396527	0.326879	0.331232	0.33173	0.470643	0.486482	0.3869	0.220125	0.164456	0.0886526	-0.0147264	-0.0343053	-0.0900122	-0.04537	0.14411	0.360418	0.499886	0.589727	0.650228
283.529	0.475302	0.343792	0.207066	0.211399	0.251861	0.34732	0.468092	0.331788	0.215005	0.238706	0.324367	0.482014	0.564031	0.384925	0.252283	0.344617	0.513962	0.61851	0.337962	-0.0404033	-0.29351	-0.384482	-0.409545	-0.323981	-0.307451	-0.368106	-0.194503	0.0207496	0.239512	0.435819	0.418637	0.279859	0.254795	0.237594	0.281086	0.347646	0.404523	0.2854	0.336697	0.284212	0.204688	0.200968	0.0908578	0.0859487	0.0828997	0.21487	0.307223	0.386095	0.488803
284.706	0.502859	0.235657	0.0432241	-0.119889	-0.098373	-0.010335	0.109881	0.0023021	-0.102899	0.0436844	0.198973	0.463011	0.601252	0.406882	0.323216	0.394091	0.49981	0.541403	0.237652	-0.14313	-0.336254	-0.373398	-0.421741	-0.365517	-0.424196	-0.48485	-0.295984	-0.0642202	0.258439	0.485236	0.381934	0.155136	0.0335018	-0.0722742	-0.0459836	0.090877	0.185013	0.0720268	0.140505	0.210901	0.266454	0.353188	0.25468	0.110993	-0.0704716	-0.0533281	0.00170764	0.050607	0.17834
285.882	0.318192	0.0687093	-0.164704	-0.27583	-0.352765	-0.300835	-0.204974	-0.242885	-0.244726	-0.187907	0.037011	0.241142	0.493692	0.562113	0.467479	0.573159	0.430008	0.345134	0.182597	-0.185912	-0.271994	-0.328794	-0.431521	-0.417408	-0.369755	-0.295811	-0.0648146	0.207833	0.334281	0.38924	0.212013	-0.066809	-0.1536	-0.239146	-0.283788	-0.167695	-0.0760327	-0.148097	-0.0649872	-0.0104693	0.161829	0.306015	0.366458	0.348701	0.0718926	0.0120436	-0.144377	-0.195117	-0.113177
287.059	0.147121	-0.0289551	-0.246567	-0.325918	-0.472578	-0.537355	-0.502013	-0.412748	-0.344289	-0.30095	-0.0130197	0.154369	0.345096	0.513789	0.485754	0.516953	0.361012	0.309121	0.208293	-0.106523	-0.200582	-0.287355	-0.365018	-0.36124	-0.180869	-0.105046	0.0348633	0.265917	0.212646	0.210709	0.104435	-0.166429	-0.24346	-0.299627	-0.420054	-0.412134	-0.288659	-0.249482	-0.154809	-0.102803	0.118491	0.301163	0.399537	0.549342	0.282236	0.060406	-0.15222	-0.332016	-0.373552
288.235	-0.0324835	-0.215904	-0.387761	-0.44389	-0.50744	-0.565525	-0.575324	-0.495896	-0.466614	-0.43668	-0.184839	0.00519771	0.112795	0.254028	0.358577	0.350043	0.302928	0.334108	0.271785	0.0486702	-0.0912203	-0.226259	-0.33075	-0.366706	-0.127022	-0.0512187	0.0312198	0.193815	0.0879431	0.0475388	-0.0862536	-0.302101	-0.372363	-0.379074	-0.423697	-0.468953	-0.417005	-0.403543	-0.376045	-0.287374	-0.0507776	0.147255	0.223557	0.36968	0.217498	-0.0172193	-0.126524	-0.300222	-0.434705
289.412	-0.328238	-0.473747	-0.590013	-0.54165	-0.52512	-0.550816	-0.555112	-0.516644	-0.53444	-0.585813	-0.385345	-0.233201	-0.147042	0.0541162	0.214909	0.290137	0.338442	0.447229	0.475379	0.36899	0.246108	0.0456403	-0.0943652	-0.165106	0.0801	0.207257	0.273856	0.30379	-0.0037384	-0.170034	-0.373552	-0.560059	-0.566752	-0.498274	-0.43831	-0.481744	-0.45367	-0.451234	-0.518581	-0.525926	-0.278898	-0.109534	0.0249876	0.283579	0.234679	0.0482291	-0.0281497	-0.23602	-0.444465
290.588	-0.369793	-0.487209	-0.53864	-0.527613	-0.568554	-0.572831	-0.561248	-0.524564	-0.519789	-0.539349	-0.44646	-0.315103	-0.252166	-0.098047	0.228984	0.328068	0.450412	0.604991	0.592124	0.569419	0.460518	0.186106	0.0045649	-0.0716797	0.114234	0.215081	0.315354	0.211476	-0.0881137	-0.174867	-0.379017	-0.512943	-0.499463	-0.511103	-0.504909	-0.488398	-0.471945	-0.432231	-0.448818	-0.466595	-0.319782	-0.135115	-0.0568757	0.182827	0.231669	0.0116026	-0.0586782	-0.254391	-0.466499
291.765	-0.429182	-0.512963	-0.529435	-0.531238	-0.634617	-0.643802	-0.648097	-0.637129	-0.569283	-0.53141	-0.50581	-0.46669	-0.361643	-0.125642	0.236252	0.471045	0.496185	0.479655	0.40203	0.458773	0.492293	0.260644	0.0356879	-0.115133	0.015783	0.256023	0.419212	0.279226	-0.0380446	-0.239126	-0.444465	-0.515973	-0.503739	-0.540442	-0.596667	-0.566714	-0.616917	-0.577222	-0.506922	-0.504525	-0.384022	-0.292877	-0.176171	0.0359947	0.196749	0.0855077	-0.0948446	-0.334528	-0.619371
292.941	-0.512982	-0.590013	-0.569149	-0.578948	-0.652355	-0.584471	-0.598565	-0.659124	-0.58146	-0.555227	-0.560788	-0.545485	-0.316924	-0.0307769	0.320723	0.622768	0.430871	0.290252	0.265783	0.370198	0.594981	0.474535	0.212876	0.0944054	0.140352	0.358002	0.551758	0.29869	-0.00933785	-0.267872	-0.504391	-0.57285	-0.517891	-0.582707	-0.609592	-0.509894	-0.624261	-0.586964	-0.513634	-0.527134	-0.453114	-0.351633	-0.116897	0.098931	0.303119	0.262197	-0.074652	-0.321642	-0.576551
294.118	-0.544757	-0.588785	-0.567289	-0.589917	-0.662096	-0.578354	-0.591854	-0.656688	-0.579638	-0.578449	-0.588248	-0.512464	-0.213584	0.0792371	0.44416	0.628885	0.398444	0.262753	0.249234	0.394034	0.588941	0.48374	0.19347	0.0504727	0.108673	0.23955	0.409413	0.189922	-0.106561	-0.318631	-0.490968	-0.548362	-0.509914	-0.549091	-0.604107	-0.480593	-0.592467	-0.611432	-0.533194	-0.562571	-0.473939	-0.296655	-0.02535	0.200872	0.373304	0.299303	-0.0692252	-0.307662	-0.530816
295.294	-0.480536	-0.528246	-0.538544	-0.580156	-0.650533	-0.650514	-0.667082	-0.645087	-0.532484	-0.528898	-0.501399	-0.409123	-0.236212	0.00216787	0.33779	0.463202	0.381282	0.390486	0.364713	0.497892	0.547904	0.393804	0.0907428	-0.121269	0.0457746	0.119814	0.250481	0.17274	-0.152431	-0.297921	-0.394415	-0.485406	-0.484256	-0.51977	-0.610896	-0.587079	-0.638394	-0.620062	-0.52838	-0.513691	-0.417772	-0.250901	-0.0284374	0.236233	0.373822	0.230115	-0.0846045	-0.386572	-0.610282
296.471	-0.34427	-0.462836	-0.535571	-0.534363	-0.546617	-0.583282	-0.590684	-0.5754	-0.520288	-0.538045	-0.477448	-0.358901	-0.250747	-0.118105	0.205225	0.305516	0.389278	0.540866	0.568863	0.58779	0.454439	0.285094	-0.0160879	-0.124203	0.0702818	0.0226481	0.198609	0.178915	-0.0955349	-0.135843	-0.278859	-0.444408	-0.454859	-0.461609	-0.522167	-0.538735	-0.54539	-0.538716	-0.4916	-0.485483	-0.360224	-0.208636	-0.0803282	0.168502	0.242484	0.120178	-0.027095	-0.27652	-0.469107
297.647	-0.267315	-0.404214	-0.586369	-0.541689	-0.536223	-0.575976	-0.56075	-0.535667	-0.538045	-0.590051	-0.460401	-0.317442	-0.204993	0.00711533	0.23815	0.303043	0.388032	0.414897	0.416067	0.335374	0.143401	0.017528	-0.176133	-0.251879	0.0330224	0.100887	0.254872	0.38249	0.0664273	-0.0674609	-0.226317	-0.470717	-0.503125	-0.448109	-0.481744	-0.520959	-0.497641	-0.518466	-0.534402	-0.537451	-0.33518	-0.135326	0.019925	0.290808	0.276714	0.0969559	-0.0228379	-0.254582	-0.436124
298.824	-0.0289359	-0.209863	-0.458023	-0.481801	-0.508801	-0.595555	-0.577893	-0.515513	-0.450602	-0.385863	-0.199988	-0.0270758	0.0217851	0.176384	0.314567	0.378175	0.399556	0.359229	0.3017	0.0712598	-0.114558	-0.225147	-0.357079	-0.355756	-0.0947679	-0.0372584	0.0885567	0.298747	0.123956	0.0450267	-0.0813637	-0.383312	-0.462798	-0.449374	-0.494036	-0.561958	-0.513576	-0.491562	-0.460401	-0.360128	-0.12545	0.0365125	0.122134	0.264652	0.131972	-0.0660803	-0.160907	-0.33215	-0.481341
300	0.140927	-0.0368749	-0.309503	-0.360799	-0.414646	-0.500824	-0.544201	-0.464715	-0.309407	-0.220161	0.0133476	0.174006	0.263214	0.464315	0.498525	0.540156	0.442377	0.305401	0.229636	-0.0961102	-0.244592	-0.345401	-0.429757	-0.350904	-0.146774	-0.0122526	0.139278	0.401474	0.324462	0.235159	0.0769934	-0.207792	-0.294009	-0.369831	-0.388221	-0.458023	-0.443928	-0.339993	-0.233623	-0.146198	0.112949	0.226664	0.249924	0.299533	0.116746	-0.0978169	-0.225703	-0.337615	-0.418999
[truncated: 207 more columns]

## Sheet: Figure 7b & 8b
X/L Y/L	0	1.17647	2.35294	3.52941	4.70588	5.88235	7.05882	8.23529	9.41176	10.5882	11.7647	12.9412	14.1176	15.2941	16.4706	17.6471	18.8235	20	21.1765	22.3529	23.5294	24.7059	25.8824	27.0588	28.2353	29.4118	30.5882	31.7647	32.9412	34.1176	35.2941	36.4706	37.6471	38.8235	40	41.1765	42.3529	43.5294	44.7059	45.8824	47.0588	48.2353	49.4118	50.5882	51.7647	52.9412	54.1176	55.2941	56.4706
0	-0.557419	-0.566016	-0.552719	-0.591479	-0.556378	-0.495723	-0.513809	-0.479719	-0.501583	-0.547126	-0.516695	-0.493997	-0.43605	-0.407522	-0.367809	-0.314651	-0.293857	-0.323218	-0.419867	-0.405648	-0.190426	0.248467	0.563283	0.850673	0.799388	0.419276	0.138759	-0.104961	-0.286063	-0.330684	-0.394344	-0.53377	-0.580175	-0.599154	-0.530825	-0.435068	-0.323129	-0.170525	0.0257188	0.385067	0.64015	0.920787	0.915938	0.556531	0.149795	-0.277794	-0.551737	-0.50426	-0.351627
1.17647	-0.603854	-0.633394	-0.567087	-0.646601	-0.582972	-0.489981	-0.464369	-0.422723	-0.470289	-0.467463	-0.457884	-0.447473	-0.368553	-0.364656	-0.409307	-0.338151	-0.287104	-0.351627	-0.431349	-0.418023	-0.231209	0.266464	0.735818	1.01372	0.905556	0.503759	0.0857489	-0.145656	-0.329643	-0.364864	-0.458896	-0.605015	-0.61733	-0.587017	-0.559412	-0.457854	-0.327888	-0.196137	-0.00551598	0.207832	0.5872	0.827113	0.850732	0.629709	0.12805	-0.306262	-0.536685	-0.548019	-0.383843
2.35294	-0.584995	-0.580324	-0.459937	-0.561316	-0.588743	-0.506164	-0.519372	-0.500453	-0.476863	-0.432272	-0.368553	-0.370457	-0.309594	-0.362663	-0.489892	-0.457676	-0.339222	-0.331666	-0.380095	-0.232072	-0.021758	0.299662	0.746111	0.908293	0.706457	0.409846	0.073493	-0.180668	-0.372301	-0.436972	-0.521454	-0.629675	-0.548078	-0.512976	-0.556586	-0.504379	-0.407671	-0.320541	-0.161184	0.073136	0.479009	0.69438	0.861203	0.7473	0.177401	-0.15928	-0.436109	-0.564171	-0.42656
3.52941	-0.598202	-0.645679	-0.572798	-0.646661	-0.627652	-0.496675	-0.489952	-0.470051	-0.468236	-0.421801	-0.371379	-0.35243	-0.311468	-0.356059	-0.470913	-0.444409	-0.365786	-0.363942	-0.376406	-0.272023	-0.0133098	0.353743	0.81914	0.952884	0.728322	0.39179	0.00614499	-0.19581	-0.355166	-0.397051	-0.513779	-0.629586	-0.593562	-0.568871	-0.586839	-0.53838	-0.4066	-0.321314	-0.164902	0.111123	0.53776	0.816523	0.972042	0.808788	0.2446	-0.165943	-0.418171	-0.533889	-0.428434
4.70588	-0.568782	-0.617181	-0.600225	-0.605788	-0.59255	-0.458717	-0.487126	-0.480462	-0.487096	-0.509912	-0.443397	-0.406481	-0.331488	-0.368464	-0.411151	-0.385628	-0.414185	-0.382058	-0.405023	-0.362276	-0.0266961	0.330005	0.681618	0.818248	0.689501	0.377511	0.040176	-0.124892	-0.320273	-0.418945	-0.486352	-0.601118	-0.619204	-0.6126	-0.528028	-0.446402	-0.36305	-0.249236	-0.0730127	0.157529	0.579406	0.903682	0.957793	0.774609	0.295825	-0.181085	-0.475019	-0.537518	-0.424418
5.88235	-0.451964	-0.48897	-0.507086	-0.506105	-0.536536	-0.491945	-0.550785	-0.511846	-0.492807	-0.535525	-0.442475	-0.355226	-0.387532	-0.436853	-0.458687	-0.488197	-0.49483	-0.376317	-0.312806	-0.236861	0.0579649	0.406098	0.607904	0.855313	0.862096	0.511077	0.233445	-0.0661411	-0.264169	-0.351359	-0.362782	-0.444379	-0.482455	-0.500542	-0.414126	-0.353471	-0.297635	-0.172369	0.0389266	0.30936	0.640121	0.979538	0.922691	0.719546	0.365969	-0.117574	-0.381166	-0.452054	-0.424389
7.05882	-0.495663	-0.482366	-0.529783	-0.500304	-0.533591	-0.534543	-0.577379	-0.512917	-0.492956	-0.520473	-0.418915	-0.316406	-0.37236	-0.443576	-0.467284	-0.481593	-0.512946	-0.376347	-0.295791	-0.226598	0.0532351	0.395597	0.666715	0.851714	0.975909	0.624027	0.247694	-0.019765	-0.300223	-0.382683	-0.367512	-0.401662	-0.449138	-0.460621	-0.358974	-0.339162	-0.343149	-0.192181	0.0948814	0.433555	0.777583	1.1283	0.925457	0.672099	0.347883	-0.123226	-0.340412	-0.423615	-0.381761
8.23529	-0.47481	-0.452083	-0.502356	-0.473888	-0.491023	-0.454999	-0.454166	-0.381166	-0.392499	-0.498668	-0.478678	-0.403655	-0.40184	-0.384765	-0.343089	-0.369743	-0.490219	-0.422871	-0.383962	-0.335622	-0.0680747	0.278928	0.476124	0.789096	1.02797	0.860073	0.630721	0.313078	-0.0109597	-0.22996	-0.32762	-0.369386	-0.450983	-0.444468	-0.267947	-0.196018	-0.124148	0.0903598	0.385067	0.62135	0.845021	0.999588	0.662996	0.39063	0.149914	-0.245488	-0.428583	-0.436793	-0.414959
9.41176	-0.485133	-0.460561	-0.485311	-0.516695	-0.518598	-0.477815	-0.408682	-0.349871	-0.347016	-0.427512	-0.446312	-0.382653	-0.403536	-0.390328	-0.379054	-0.427482	-0.507175	-0.452143	-0.39238	-0.32417	-0.143901	0.248556	0.501706	0.939796	1.28112	1.17971	0.935066	0.488498	0.120762	-0.116295	-0.258398	-0.299241	-0.354215	-0.38182	-0.195066	-0.000815895	0.172552	0.406931	0.678049	0.827946	0.912279	0.89342	0.49421	0.202983	-0.0330323	-0.307154	-0.410497	-0.447235	-0.355285
10.5882	-0.49959	-0.445569	-0.419956	-0.498697	-0.543289	-0.528088	-0.452321	-0.403952	-0.376376	-0.36766	-0.363674	-0.365489	-0.336128	-0.32765	-0.394165	-0.414155	-0.471032	-0.441731	-0.389554	-0.343238	-0.198219	-0.0133693	0.214168	0.562272	0.942532	1.11043	1.07818	0.685575	0.211521	-0.0217878	-0.199974	-0.122126	-0.0461509	-0.0983277	0.0163781	0.165204	0.336608	0.485583	0.774668	0.903593	0.807807	0.662848	0.298829	-0.00456406	-0.214045	-0.344963	-0.468236	-0.534573	-0.374324
11.7647	-0.449257	-0.421741	-0.377239	-0.470259	-0.517706	-0.453214	-0.353679	-0.384884	-0.385717	-0.370397	-0.442267	-0.446997	-0.345558	-0.258339	-0.325865	-0.354423	-0.380928	-0.433105	-0.393213	-0.396039	-0.296594	-0.184833	-0.0995176	0.306296	0.679863	1.05911	1.29897	0.949107	0.518692	0.269379	0.076914	0.231481	0.403094	0.322389	0.425642	0.534726	0.761282	0.835353	0.982334	0.947292	0.576491	0.270331	0.0106666	-0.224546	-0.282285	-0.308939	-0.446461	-0.514702	-0.412311
12.9412	-0.430338	-0.398122	-0.386788	-0.480671	-0.486382	-0.401959	-0.279638	-0.327025	-0.368642	-0.375157	-0.472728	-0.469843	-0.341721	-0.273569	-0.323902	-0.322087	-0.358141	-0.39598	-0.370397	-0.380779	-0.272796	-0.145864	-0.0197947	0.394527	0.776631	1.11132	1.31042	1.02496	0.683701	0.522529	0.500695	0.658088	0.845735	0.814351	0.807658	0.899756	1.05527	0.941551	0.89223	0.7368	0.234129	0.00186137	-0.122155	-0.300431	-0.345915	-0.368672	-0.466362	-0.529902	-0.336396
14.1176	-0.370576	-0.344933	-0.339222	-0.414155	-0.440809	-0.454195	-0.390715	-0.390655	-0.429297	-0.378875	-0.405321	-0.38536	-0.331339	-0.311557	-0.414126	-0.388632	-0.369594	-0.24052	-0.0773856	0.0299131	0.187187	0.228834	0.295111	0.527319	0.819319	1.09035	1.27439	1.08948	0.825001	0.779517	0.843831	1.0515	1.24964	1.15576	0.932091	0.768183	0.740667	0.506466	0.470442	0.313108	-0.0786647	-0.226539	-0.268126	-0.32881	-0.359093	-0.364775	-0.463417	-0.50905	-0.3383
15.2941	-0.388484	-0.358111	-0.407492	-0.416952	-0.411389	-0.453214	-0.405856	-0.400174	-0.458866	-0.434116	-0.413114	-0.332469	-0.317239	-0.357249	-0.441731	-0.43129	-0.343149	0.00403292	0.17273	0.316975	0.482965	0.473536	0.602401	0.852666	1.06869	1.13589	1.10186	0.930187	0.833598	0.917069	1.10754	1.1701	1.13116	0.960411	0.664692	0.477879	0.494061	0.304392	0.178323	0.00876275	-0.269226	-0.368672	-0.392321	-0.351537	-0.338181	-0.377061	-0.402643	-0.382861	-0.362901
16.4706	-0.407433	-0.41124	-0.521335	-0.502297	-0.39717	-0.403	-0.374562	-0.310188	-0.440065	-0.524369	-0.505331	-0.389525	-0.409455	-0.414245	-0.366798	-0.30995	-0.185666	0.280802	0.466575	0.56251	0.745545	0.76381	0.873697	1.1021	1.25086	1.0639	0.839279	0.698872	0.755838	0.996613	1.29611	1.19946	0.931109	0.709313	0.319801	0.225859	0.233504	0.045709	-0.0898795	-0.290793	-0.380035	-0.412192	-0.417844	-0.339966	-0.346599	-0.466094	-0.435663	-0.335325	-0.344755
17.6471	-0.38652	-0.399787	-0.481385	-0.443427	-0.356297	-0.379143	-0.382058	-0.335652	-0.440869	-0.502446	-0.451102	-0.350496	-0.357219	-0.314651	-0.171506	0.0190256	0.20688	0.721658	0.923583	1.00337	1.10195	0.911655	0.825239	0.791029	0.787162	0.669452	0.504592	0.465623	0.641965	0.981382	1.29891	1.21187	0.860221	0.49897	0.0524914	-0.179984	-0.206549	-0.340233	-0.349663	-0.390417	-0.331636	-0.309683	-0.33824	-0.246053	-0.312479	-0.466213	-0.428999	-0.300283	-0.238527
18.8235	-0.40651	-0.355226	-0.366589	-0.32295	-0.318339	-0.351567	-0.394344	-0.437091	-0.494057	-0.500631	-0.418915	-0.312628	-0.285052	-0.212111	-0.00539699	0.246831	0.539872	0.897227	0.938844	0.865844	0.765387	0.49064	0.36826	0.322776	0.285651	0.17749	0.0514205	0.0730765	0.338631	0.791832	1.1787	1.12673	0.857425	0.446852	-0.0196757	-0.223653	-0.246321	-0.346837	-0.344011	-0.38298	-0.398122	-0.37718	-0.377209	-0.311527	-0.325806	-0.419748	-0.379738	-0.286063	-0.266133
20	-0.378102	-0.36766	-0.328721	-0.360997	-0.362931	-0.300312	-0.339192	-0.387621	-0.417933	-0.428404	-0.356356	-0.250039	-0.0964239	0.0922636	0.385245	0.740786	0.861352	0.880241	0.79207	0.552188	0.387149	0.229964	0.0326499	-0.0564137	-0.104902	-0.180877	-0.208333	-0.1298	0.0968744	0.581429	0.955056	1.1145	1.04436	0.676413	0.345443	0.0163186	-0.104039	-0.302246	-0.384765	-0.439798	-0.493878	-0.447383	-0.423704	-0.339252	-0.354453	-0.381969	-0.358171	-0.366768	-0.323129
21.1765	-0.397973	-0.392321	-0.360967	-0.425519	-0.461573	-0.332439	-0.341036	-0.389346	-0.354215	-0.367631	-0.250932	-0.125814	0.216578	0.403302	0.610016	0.877475	0.813012	0.689799	0.592049	0.401368	0.175705	0.0601067	-0.135214	-0.270595	-0.355107	-0.290615	-0.247987	-0.160976	0.0685847	0.473387	0.802452	1.05001	1.23581	0.922869	0.614657	0.260039	-0.0375836	-0.311706	-0.39711	-0.429386	-0.525232	-0.438905	-0.375365	-0.383932	-0.423764	-0.438905	-0.46068	-0.472103	-0.338329
22.3529	-0.34883	-0.327977	-0.22172	-0.347849	-0.468266	-0.369564	-0.423585	-0.473799	-0.405499	-0.386639	-0.239628	-0.0822344	0.347317	0.520864	0.668767	0.838536	0.623373	0.397769	0.245968	0.0391646	-0.17225	-0.203574	-0.348622	-0.405291	-0.451905	-0.383575	-0.308731	-0.300342	-0.140896	0.224996	0.472554	0.72856	1.0717	0.824287	0.539783	0.282825	-0.0432356	-0.331666	-0.390566	-0.432331	-0.54906	-0.467492	-0.401007	-0.425727	-0.450418	-0.44655	-0.479808	-0.534811	-0.452173
23.5294	-0.022591	-0.0805388	0.0227738	-0.167788	-0.231269	-0.135333	-0.243316	-0.278418	-0.286926	-0.301324	-0.136375	0.103478	0.604989	0.817445	0.953926	1.00991	0.573873	0.263846	0.0135521	-0.223534	-0.32411	-0.311735	-0.404607	-0.396902	-0.447175	-0.381671	-0.305935	-0.354363	-0.283178	-0.0244948	0.243916	0.572981	0.967431	0.902046	0.717137	0.44593	0.11502	-0.208393	-0.318458	-0.368672	-0.501523	-0.486323	-0.454017	-0.406719	-0.394403	-0.331815	-0.367898	-0.501672	-0.469277
24.7059	0.361507	0.312097	0.314	0.262835	0.194535	0.308408	0.162378	0.0220896	-0.113588	-0.31938	-0.168472	0.102586	0.592763	0.845021	1.03734	0.907431	0.420139	0.166989	-0.103206	-0.253936	-0.319351	-0.379202	-0.477696	-0.509823	-0.509793	-0.432867	-0.355285	-0.331577	-0.223534	-0.0425514	0.223985	0.497036	0.871585	0.94277	0.694291	0.433555	0.0723329	-0.236861	-0.29002	-0.322296	-0.384884	-0.405618	-0.386609	-0.384735	-0.380006	-0.38768	-0.431379	-0.506402	-0.481593
25.8824	0.605138	0.687627	0.75682	0.791089	0.639377	0.624265	0.47541	0.257272	0.131143	-0.140093	-0.116265	0.0997897	0.517859	0.838357	1.07997	0.866528	0.413386	0.0872363	-0.181888	-0.355345	-0.376257	-0.440869	-0.586036	-0.612541	-0.627652	-0.597191	-0.515653	-0.416892	-0.29466	-0.127807	0.0847078	0.395597	0.670582	0.865011	0.729303	0.384145	0.0171813	-0.323307	-0.389703	-0.370754	-0.379262	-0.380065	-0.411359	-0.362008	-0.361949	-0.425608	-0.435157	-0.493075	-0.484448
27.0588	0.773954	0.814797	0.907728	1.05673	0.93343	0.959072	0.779695	0.536808	0.477998	0.175437	0.208814	0.419247	0.720766	1.06688	1.33413	0.914986	0.433317	0.0787583	-0.275652	-0.424448	-0.434949	-0.515683	-0.621108	-0.602129	-0.559352	-0.613284	-0.560126	-0.410229	-0.321195	-0.177129	0.0116482	0.387	0.634469	0.916117	0.914183	0.459078	0.0646283	-0.229365	-0.391547	-0.400115	-0.377298	-0.468177	-0.484329	-0.378072	-0.320124	-0.386669	-0.402881	-0.430398	-0.500542
28.2353	0.660974	0.651663	0.664038	0.902165	0.868015	1.01687	0.982483	0.836453	0.850702	0.552872	0.530323	0.654429	0.837405	1.11715	1.25747	0.768124	0.278839	-0.0567707	-0.326906	-0.437805	-0.45015	-0.526125	-0.596447	-0.547067	-0.49483	-0.571579	-0.569675	-0.457765	-0.35356	-0.172428	0.0542762	0.416302	0.608678	0.8922	0.857128	0.36704	0.0466609	-0.232102	-0.414215	-0.396337	-0.375395	-0.491023	-0.520443	-0.394254	-0.379054	-0.45598	-0.441821	-0.489208	-0.53847
29.4118	0.335657	0.329291	0.385216	0.539009	0.513456	0.599664	0.663948	0.769224	0.975998	0.93694	0.992092	1.05361	1.14264	1.14645	1.03659	0.57188	0.0684062	-0.167609	-0.278508	-0.355256	-0.374235	-0.465351	-0.551797	-0.596358	-0.555574	-0.564945	-0.492778	-0.374294	-0.27467	-0.0813717	0.120524	0.523362	0.810543	0.975522	0.833389	0.348061	-0.133578	-0.410407	-0.471032	-0.406629	-0.309772	-0.345826	-0.396158	-0.343	-0.39711	-0.503308	-0.508038	-0.509942	-0.503219
30.5882	0.0929478	-0.0234536	0.0164376	0.102883	0.103895	0.218452	0.226751	0.483798	0.735937	0.968145	1.2821	1.32755	1.38535	1.12756	0.841302	0.512267	0.00676968	-0.129652	-0.20173	-0.324021	-0.359034	-0.434116	-0.483437	-0.545936	-0.50902	-0.456783	-0.398925	-0.278597	-0.135363	0.0513312	0.335686	0.598177	0.906241	0.944169	0.68263	0.288418	-0.161928	-0.427363	-0.435901	-0.373491	-0.307868	-0.28886	-0.297457	-0.320154	-0.39238	-0.442653	-0.434056	-0.45015	-0.393094
31.7647	-0.0881541	-0.144853	-0.20173	-0.179776	-0.131377	-0.095472	-0.072864	0.258224	0.510422	0.744534	1.04233	1.16829	1.1568	0.90752	0.680101	0.476213	0.0921446	-0.0870832	-0.159161	-0.346807	-0.440571	-0.401662	-0.412073	-0.40541	-0.403625	-0.309772	-0.294631	-0.283327	-0.151457	0.134773	0.528152	0.792546	1.15549	1.01518	0.592436	0.261734	-0.15806	-0.403536	-0.301086	-0.270892	-0.323039	-0.250039	-0.262474	-0.252955	-0.208452	-0.106003	-0.134382	-0.26524	-0.281274
32.9412	-0.271071	-0.282315	-0.378131	-0.362812	-0.333332	-0.322028	-0.336307	-0.0461509	0.171868	0.307367	0.58717	0.793796	0.870484	0.80504	0.806052	0.730225	0.446674	0.223985	0.0941079	-0.146697	-0.329584	-0.300283	-0.319261	-0.327769	-0.310813	-0.195126	-0.179865	-0.181799	-0.0176529	0.30466	0.607012	0.83916	1.1339	0.812417	0.383907	0.132809	-0.295642	-0.505153	-0.278448	-0.279549	-0.312657	-0.119121	-0.0888383	0.0107856	0.217411	0.361507	0.350262	0.167257	0.0128084
34.1176	-0.390536	-0.349663	-0.416089	-0.397973	-0.366589	-0.373223	-0.431171	-0.271904	-0.127897	-0.0199137	0.249389	0.509203	0.744326	0.909334	1.11233	1.16171	0.977664	0.692357	0.452474	0.169904	-0.0879162	-0.110703	-0.165676	-0.168472	-0.157198	-0.00739006	0.0144742	0.107405	0.338899	0.578782	0.839458	0.870633	0.927391	0.572743	0.160296	-0.00361215	-0.268988	-0.431141	-0.26997	-0.262593	-0.299628	-0.0236916	0.204768	0.364154	0.650562	0.874322	0.830861	0.650741	0.479098
35.2941	-0.45131	-0.448335	-0.492956	-0.512768	-0.435931	-0.378072	-0.388454	-0.320184	-0.211159	-0.160946	0.062784	0.497036	0.790851	1.06854	1.35111	1.32839	1.23638	0.974779	0.698902	0.433466	0.219315	0.154912	0.0629327	0.0828337	0.0581136	0.151967	0.325602	0.432692	0.522976	0.755243	0.813905	0.768362	0.704643	0.311145	-0.0767312	-0.231179	-0.321998	-0.39595	-0.245161	-0.242454	-0.203782	0.122279	0.456936	0.799329	1.06399	1.27166	1.20922	0.987272	0.802333
36.4706	-0.568871	-0.578331	-0.608733	-0.638986	-0.585768	-0.462376	-0.417785	-0.349514	-0.30885	-0.186618	0.131024	0.556739	1.0128	1.15109	1.19086	1.11688	1.06762	1.01089	0.928462	0.749294	0.582381	0.509351	0.444889	0.507418	0.428677	0.490313	0.546327	0.672397	0.720974	0.857544	0.829016	0.561617	0.302667	-0.0718823	-0.398151	-0.463387	-0.389316	-0.378935	-0.273629	-0.247273	-0.0824129	0.311948	0.736651	1.07057	1.08767	1.07345	1.08121	1.00143	1.03737
37.6471	-0.606829	-0.595495	-0.531955	-0.612541	-0.628574	-0.502327	-0.428315	-0.372241	-0.306886	-0.0509402	0.348299	0.751138	1.24429	1.17126	0.963445	0.785228	0.711217	0.794688	0.944555	0.989236	0.950237	0.882026	0.727518	0.738763	0.629769	0.704673	0.884912	1.09823	1.05861	1.06813	0.90398	0.415647	0.127246	-0.127837	-0.478737	-0.517468	-0.358974	-0.364686	-0.294482	-0.188343	0.105442	0.560428	1.03436	1.31229	1.06581	0.822115	0.766369	0.744504	0.974749
38.8235	-0.578361	-0.606799	-0.532847	-0.601118	-0.654217	-0.510924	-0.457765	-0.397913	-0.264259	0.0277118	0.414606	0.836424	1.23191	1.0526	0.759527	0.466515	0.302488	0.377481	0.567061	0.693369	0.830772	0.92751	0.910495	0.983376	0.901927	0.836424	0.945596	1.00813	0.790107	0.757028	0.481954	0.0316385	-0.121144	-0.267174	-0.515743	-0.545074	-0.425489	-0.407522	-0.298319	-0.136166	0.210777	0.647825	1.04397	1.3219	0.984268	0.643839	0.52836	0.361388	0.568995
40	-0.495931	-0.570805	-0.588862	-0.623904	-0.598232	-0.411359	-0.36302	-0.296505	-0.117307	0.113087	0.542698	0.931318	1.18842	0.918021	0.538682	0.144202	-0.137356	-0.0376729	0.194535	0.347317	0.558553	0.69316	0.730285	0.859983	0.854421	0.73677	0.646695	0.635361	0.437273	0.378552	0.180346	-0.19227	-0.350734	-0.437031	-0.559382	-0.493849	-0.378102	-0.336366	-0.20167	-0.0510294	0.325394	0.848769	1.11879	1.2157	0.821193	0.280713	0.0902705	-0.0738159	0.112849
41.1765	-0.390625	-0.459758	-0.535673	-0.518628	-0.465529	-0.304298	-0.256881	-0.136345	0.0532946	0.21161	0.565306	0.894312	1.00444	0.814649	0.546268	0.0683467	-0.201908	-0.249206	-0.0377919	0.0912522	0.282736	0.354784	0.295081	0.330034	0.353862	0.308378	0.30463	0.360644	0.215507	0.0703993	-0.129771	-0.400918	-0.492897	-0.493849	-0.487126	-0.424508	-0.312628	-0.221541	-0.0632259	0.110172	0.320664	0.78621	0.988968	1.07544	0.833598	0.304481	-0.0234239	-0.253817	-0.146727
42.3529	-0.294631	-0.355226	-0.431111	-0.364745	-0.362008	-0.274759	-0.264437	-0.101243	0.166097	0.372841	0.711366	1.03755	0.950415	0.785169	0.592703	0.0805729	-0.137505	-0.271011	-0.265329	-0.26051	-0.126766	-0.0737564	-0.11457	-0.0614708	0.0788178	-0.052963	-0.0614708	-0.0368697	-0.176177	-0.250218	-0.337526	-0.430398	-0.471062	-0.469129	-0.380779	-0.338091	-0.327799	-0.234809	0.00215884	0.252394	0.445841	0.920847	0.991854	0.934114	0.798525	0.369093	-0.0186346	-0.24052	-0.256584
43.5294	-0.169424	-0.260421	-0.316435	-0.261433	-0.210297	-0.112666	-0.126915	0.130162	0.35767	0.47532	0.774043	0.905824	0.71913	0.544513	0.366207	-0.0785457	-0.235939	-0.380898	-0.428285	-0.485252	-0.369534	-0.342048	-0.410348	-0.298379	-0.186558	-0.307005	-0.36302	-0.356416	-0.449287	-0.476863	-0.455058	-0.448484	-0.50426	-0.47957	-0.320065	-0.249891	-0.212974	-0.0905339	0.189924	0.357729	0.553883	0.897108	0.771931	0.659189	0.506644	0.112284	-0.189176	-0.316257	-0.364626
44.7059	-0.0109003	-0.0934789	-0.143782	-0.104009	-0.0149756	0.117698	0.19159	0.498851	0.672278	0.739655	0.852517	0.762442	0.498018	0.304511	0.174634	-0.149642	-0.241621	-0.370546	-0.387651	-0.42183	-0.321165	-0.323961	-0.427393	-0.367571	-0.306976	-0.363942	-0.373431	-0.374443	-0.44072	-0.494801	-0.468236	-0.438905	-0.468206	-0.410288	-0.187362	-0.0945498	0.0381234	0.27518	0.493169	0.692417	0.752982	0.832586	0.634469	0.462916	0.310401	0.0147122	-0.233648	-0.318071	-0.332231
45.8824	0.259295	0.138818	0.119869	0.171927	0.268517	0.471156	0.484364	0.631494	0.768957	0.821223	0.834549	0.65434	0.355736	0.0361303	-0.0899687	-0.250218	-0.35826	-0.415107	-0.43602	-0.412341	-0.318369	-0.324943	-0.362812	-0.338121	-0.277526	-0.322296	-0.344249	-0.431587	-0.513928	-0.481593	-0.420789	-0.348771	-0.276663	-0.222582	-0.0471028	0.174694	0.33292	0.473208	0.701698	0.810811	0.856265	0.846746	0.538593	0.26462	0.0333341	-0.189325	-0.35707	-0.40071	-0.40062
47.0588	0.52833	0.565366	0.483798	0.581518	0.656422	0.809681	0.845675	0.843831	0.895948	0.7415	0.540408	0.238918	-0.0331215	-0.25117	-0.316554	-0.308939	-0.427453	-0.509079	-0.49492	-0.47603	-0.385747	-0.314442	-0.316257	-0.313431	-0.34773	-0.34886	-0.406808	-0.540582	-0.559471	-0.427631	-0.308047	-0.103206	0.0778361	0.0987485	0.251382	0.335657	0.530948	0.675937	0.838119	0.906479	0.723413	0.477849	0.178233	-0.0748571	-0.247392	-0.344904	-0.436912	-0.484389	-0.484359
48.2353	0.819497	0.89452	0.682987	0.799656	0.867926	1.08095	1.14246	0.97936	0.94994	0.578365	0.241744	0.0208699	-0.182899	-0.3441	-0.349752	-0.314591	-0.442624	-0.492986	-0.428523	-0.401126	-0.393362	-0.348592	-0.342762	-0.422425	-0.460532	-0.378131	-0.388751	-0.50075	-0.388721	-0.155472	0.0389861	0.340595	0.601181	0.607785	0.698842	0.788858	0.976593	0.985101	0.978497	0.924535	0.490224	0.204798	0.0265814	-0.214283	-0.300521	-0.346807	-0.416059	-0.481563	-0.46544
49.4118	0.882026	0.973261	0.852695	0.944793	0.850881	0.938784	0.845735	0.558434	0.466456	0.107108	-0.146043	-0.248433	-0.333689	-0.410437	-0.402822	-0.370486	-0.453035	-0.508098	-0.420789	-0.357368	-0.417963	-0.368493	-0.383605	-0.493581	-0.516486	-0.383813	-0.35362	-0.430487	-0.194293	0.164163	0.457204	0.851654	1.07631	1.02211	0.92638	0.864713	0.868432	0.63432	0.607726	0.403034	0.0569237	-0.0852389	-0.203723	-0.311914	-0.388721	-0.386788	-0.454136	-0.47597	-0.428523
50.5882	0.710414	0.793022	0.753101	0.754291	0.539991	0.513308	0.487517	0.27878	0.216161	-0.0825319	-0.29112	-0.394492	-0.423764	-0.351537	-0.347611	-0.284903	-0.36186	-0.435008	-0.459728	-0.448484	-0.437864	-0.398895	-0.360908	-0.382653	-0.395117	-0.305042	-0.29472	-0.29472	0.0400272	0.447745	0.828897	1.1361	1.21088	1.07999	0.852487	0.664633	0.573606	0.362161	0.282468	0.122398	-0.140301	-0.277615	-0.319291	-0.354453	-0.321998	-0.324884	-0.371409	-0.396069	-0.446491
51.7647	0.339762	0.278185	0.198432	0.180613	0.048773	0.129388	0.110231	-0.0075388	-0.0985657	-0.352787	-0.371676	-0.460889	-0.440006	-0.340293	-0.34767	-0.34181	-0.365578	-0.41594	-0.483348	-0.462673	-0.458777	-0.45598	-0.421801	-0.364775	-0.292756	-0.246232	-0.249177	-0.170435	0.213633	0.695302	1.09258	1.16641	1.026	0.786061	0.480824	0.432425	0.405979	0.187009	0.0380639	-0.189444	-0.358349	-0.399936	-0.405588	-0.340114	-0.340917	-0.349485	-0.391191	-0.394046	-0.417844
52.9412	-0.133459	-0.217882	-0.14396	-0.202652	-0.3383	-0.286063	-0.272975	-0.370724	-0.397229	-0.427572	-0.362931	-0.419867	-0.373402	-0.348711	-0.43486	-0.475614	-0.462376	-0.412192	-0.430308	-0.404815	-0.350615	-0.445569	-0.505361	-0.45125	-0.349782	-0.330774	-0.29472	-0.0755413	0.270569	0.805397	1.23772	1.16171	0.855373	0.593626	0.18689	0.0379449	-0.00370139	-0.237932	-0.3289	-0.457825	-0.432301	-0.384706	-0.419837	-0.330536	-0.359807	-0.476536	-0.482217	-0.369386	-0.367541
54.1176	-0.41127	-0.471032	-0.421711	-0.476625	-0.576249	-0.517409	-0.445479	-0.469277	-0.422723	-0.360075	-0.266103	-0.324884	-0.283148	-0.30406	-0.415732	-0.447086	-0.441404	-0.362782	-0.398003	-0.402911	-0.339222	-0.470229	-0.501494	-0.418975	-0.311765	-0.31358	-0.285111	0.0173895	0.379504	0.847817	1.2868	1.13985	0.864803	0.579466	0.110142	-0.145894	-0.213063	-0.365816	-0.403655	-0.407522	-0.403833	-0.348592	-0.361056	-0.284992	-0.310456	-0.452768	-0.461216	-0.361651	-0.330506
55.2941	-0.489981	-0.548762	-0.574464	-0.569675	-0.549774	-0.415018	-0.373312	-0.386699	-0.336366	-0.360045	-0.292697	-0.303019	-0.286956	-0.303198	-0.320987	-0.323991	-0.365697	-0.351567	-0.390596	-0.445658	-0.447443	-0.519521	-0.531836	-0.454047	-0.35826	-0.355375	-0.355345	-0.160054	0.0969339	0.608827	1.04695	1.09996	1.0288	0.667607	0.268338	-0.0387438	-0.127718	-0.281393	-0.351448	-0.376168	-0.457884	-0.398032	-0.396218	-0.314561	-0.351508	-0.387502	-0.360878	-0.358974	-0.304031
56.4706	-0.379887	-0.401662	-0.444468	-0.444438	-0.393332	-0.309921	-0.256792	-0.308999	-0.243495	-0.267204	-0.267174	-0.162671	-0.158864	-0.267055	-0.296296	-0.328751	-0.452976	-0.402732	-0.352519	-0.407552	-0.398925	-0.470973	-0.509882	-0.491826	-0.455802	-0.382802	-0.326787	-0.175195	0.0249453	0.483769	0.903742	1.14835	1.30182	1.02874	0.672159	0.305374	0.0675435	-0.213153	-0.339133	-0.387561	-0.510091	-0.439857	-0.359391	-0.342286	-0.352608	-0.386699	-0.396991	-0.39601	-0.346807
57.6471	-0.302038	-0.32762	-0.36186	-0.325746	-0.341988	-0.27943	-0.315513	-0.297576	-0.168532	-0.145834	-0.0264879	0.114039	0.078907	-0.102314	-0.212111	-0.331726	-0.507086	-0.490904	-0.398865	-0.424508	-0.428256	-0.43486	-0.47951	-0.477517	-0.481355	-0.360015	-0.294541	-0.213093	0.00501459	0.298829	0.645862	0.860013	1.12929	0.991913	0.688371	0.408865	0.103657	-0.241591	-0.371379	-0.393273	-0.48546	-0.37828	-0.294958	-0.329108	-0.416327	-0.456992	-0.473948	-0.517498	-0.387591
58.8235	-0.18638	-0.249117	-0.291924	-0.28523	-0.254888	-0.170376	-0.16758	-0.0207169	0.196439	0.252215	0.425642	0.553824	0.483471	0.291928	0.145125	-0.0351443	-0.359301	-0.469218	-0.507116	-0.589576	-0.559233	-0.517498	-0.529873	-0.512708	-0.528891	-0.416	-0.354363	-0.391339	-0.306886	-0.0186643	0.244927	0.523541	0.903772	0.817504	0.628698	0.483828	0.156786	-0.19697	-0.327769	-0.40187	-0.531033	-0.492242	-0.405053	-0.421206	-0.442029	-0.409545	-0.433224	-0.5479	-0.492837
60	0.0440134	-0.0348469	-0.0737862	-0.072745	-0.0121199	0.106394	0.0835476	0.329053	0.569887	0.704524	0.976623	1.05635	1.00227	0.791743	0.503491	0.179185	-0.256911	-0.451221	-0.492778	-0.553492	-0.51366	-0.473858	-0.528861	-0.509823	-0.515564	-0.418796	-0.325865	-0.350496	-0.266073	-0.0754818	0.171868	0.437244	0.83449	0.929295	0.766131	0.582381	0.242131	-0.152289	-0.304864	-0.35234	-0.482455	-0.487304	-0.421949	-0.415405	-0.419272	-0.361235	-0.414274	-0.526125	-0.493759
61.1765	0.313197	0.238204	0.237282	0.205125	0.123588	0.324531	0.277054	0.560398	0.8828	1.01277	1.21755	1.23278	1.24215	1.10939	0.841927	0.404789	-0.0672715	-0.38301	-0.456783	-0.48424	-0.455891	-0.4749	-0.593502	-0.614385	-0.608644	-0.558311	-0.460591	-0.373223	-0.25001	-0.127659	0.0515097	0.286484	0.598474	0.830831	0.759646	0.485732	0.0970827	-0.274611	-0.39598	-0.39598	-0.385598	-0.384795	-0.381017	-0.365935	-0.357576	-0.388692	-0.413382	-0.456902	-0.455772
62.3529	0.563373	0.609897	0.513159	0.48484	0.458424	0.590978	0.678287	0.948303	1.24875	1.21365	1.15106	1.07238	1.13205	1.24688	1.15671	0.728113	0.178352	-0.254977	-0.408414	-0.474721	-0.464458	-0.515743	-0.638153	-0.643002	-0.591688	-0.608644	-0.519372	-0.376971	-0.295434	-0.173975	-0.0508212	0.282795	0.553883	0.818337	0.861917	0.475142	0.0552876	-0.227164	-0.387442	-0.391131	-0.359956	-0.416922	-0.418826	-0.369653	-0.315692	-0.363079	-0.380184	-0.392351	-0.442445
63.5294	0.884733	0.932389	0.767529	0.798942	0.747776	0.911565	1.00262	1.03561	1.23644	0.988938	0.688311	0.681648	0.80971	1.05917	1.2307	0.863791	0.28934	-0.143068	-0.366649	-0.465261	-0.454939	-0.503338	-0.601177	-0.533859	-0.473055	-0.540344	-0.514523	-0.4348	-0.339966	-0.21577	0.0136413	0.374685	0.607875	0.910286	0.906449	0.458007	0.135724	-0.12397	-0.314561	-0.348563	-0.370427	-0.473799	-0.511727	-0.407462	-0.329822	-0.363079	-0.355553	-0.382028	-0.452976
64.7059	0.862928	0.990217	0.909721	0.963861	0.76851	0.817623	0.88399	0.775739	0.938725	0.693101	0.318522	0.364958	0.564979	0.797395	1.0581	0.810633	0.330094	-0.0577226	-0.285082	-0.406421	-0.41127	-0.513779	-0.602218	-0.620245	-0.573691	-0.605877	-0.53728	-0.413888	-0.340888	-0.181531	0.0620105	0.504592	0.75682	1.02975	0.904634	0.385007	-0.0122389	-0.277704	-0.395296	-0.415107	-0.363882	-0.443516	-0.491885	-0.413114	-0.381939	-0.482485	-0.454106	-0.46547	-0.505123
65.8824	0.533923	0.668708	0.694469	0.74855	0.615787	0.614776	0.726537	0.550075	0.585951	0.332682	-0.0636126	-0.0313664	0.259741	0.54713	0.814559	0.86858	0.447655	0.0901813	-0.095591	-0.336366	-0.409336	-0.483378	-0.561256	-0.615277	-0.580205	-0.529873	-0.481355	-0.408295	-0.328602	-0.193995	0.0420798	0.405027	0.69325	0.897019	0.696046	0.29398	-0.0757792	-0.397259	-0.430487	-0.396248	-0.351716	-0.348741	-0.375305	-0.37242	-0.423734	-0.53377	-0.514791	-0.534722	-0.523209
67.0588	0.183201	0.13858	0.224074	0.281011	0.233564	0.360823	0.405117	0.220177	0.205839	0.028396	-0.204764	-0.168799	0.18689	0.451522	0.790107	1.03856	0.681975	0.314	0.0675138	-0.225289	-0.33711	-0.343803	-0.380838	-0.451072	-0.468236	-0.429178	-0.411062	-0.427155	-0.350288	-0.122929	0.183261	0.513932	0.920728	0.987153	0.689501	0.396609	0.0325904	-0.305994	-0.301294	-0.301294	-0.374413	-0.380035	-0.369713	-0.425668	-0.448543	-0.456992	-0.448454	-0.524369	-0.498697
68.2353	-0.2653	-0.259737	-0.0785457	-0.0709007	-0.162047	-0.0442768	-0.0169687	-0.125993	-0.1298	-0.184803	-0.272885	-0.268185	0.109309	0.435518	0.66609	0.997863	0.791981	0.371829	0.163211	-0.151397	-0.350466	-0.346748	-0.375246	-0.432093	-0.453035	-0.392172	-0.415821	-0.46425	-0.360818	-0.0556403	0.230559	0.578365	0.942443	0.797425	0.500754	0.248675	-0.106746	-0.379946	-0.340114	-0.320184	-0.402851	-0.373431	-0.311944	-0.380243	-0.404934	-0.342197	-0.354512	-0.456962	-0.432301
69.4118	-0.448276	-0.445479	-0.287937	-0.270833	-0.342078	-0.225289	-0.229246	-0.356356	-0.355404	-0.344041	-0.364805	-0.37715	-0.0774153	0.241149	0.432722	0.849899	0.870544	0.581251	0.466575	0.142418	-0.134292	-0.214908	-0.28993	-0.352459	-0.391399	-0.305845	-0.314383	-0.299271	-0.0792299	0.220058	0.482727	0.690245	0.891188	0.64491	0.282676	0.0932453	-0.196762	-0.43016	-0.385598	-0.371409	-0.42656	-0.323158	-0.247392	-0.356535	-0.403922	-0.38295	-0.388602	-0.409426	-0.370605
70.5882	-0.451221	-0.462525	-0.437894	-0.418885	-0.407581	-0.31358	-0.340144	-0.408384	-0.442564	-0.451131	-0.389495	-0.399044	-0.170376	0.123498	0.410858	0.81569	0.940688	0.80037	0.610879	0.373912	0.168268	0.0288125	-0.0662303	-0.190396	-0.300312	-0.280203	-0.225141	-0.135155	0.10562	0.535826	0.797455	0.96047	0.99462	0.594637	0.188764	-0.0376134	-0.255602	-0.375186	-0.359004	-0.414988	-0.473918	-0.435901	-0.384795	-0.437031	-0.458717	-0.400769	-0.385628	-0.388484	-0.368702
71.7647	-0.314472	-0.334343	-0.3524	-0.376109	-0.375276	-0.4113	-0.455861	-0.485133	-0.487126	-0.471003	-0.398955	-0.361116	-0.326906	-0.133549	0.0779849	0.467586	0.783235	0.853439	0.735015	0.483798	0.349281	0.205988	0.170648	0.127098	-0.0254765	-0.124892	-0.17228	-0.0690563	0.201109	0.685485	0.979449	0.986083	0.759497	0.347109	-0.0994879	-0.292756	-0.306024	-0.381969	-0.381939	-0.435127	-0.491082	-0.485311	-0.4749	-0.429327	-0.409336	-0.392142	-0.370338	-0.360937	-0.415107
72.9412	-0.287789	-0.299182	-0.383605	-0.376971	-0.359034	-0.445331	-0.508038	-0.485192	-0.462554	-0.398092	-0.269078	-0.233143	-0.355404	-0.351716	-0.222761	0.125224	0.523362	0.866677	0.929384	0.797603	0.756968	0.653567	0.589758	0.568816	0.418116	0.232374	0.130043	0.186027	0.493199	0.945358	1.27924	1.11328	0.75206	0.436441	-0.0633151	-0.207322	-0.122929	-0.253787	-0.260421	-0.343089	-0.420819	-0.416981	-0.47014	-0.401781	-0.389435	-0.481355	-0.448067	-0.349544	-0.414155
74.1176	-0.31819	-0.362812	-0.498459	-0.505093	-0.418856	-0.465321	-0.475881	-0.343922	-0.365816	-0.382921	-0.311795	-0.304328	-0.406659	-0.424746	-0.281452	-0.0273505	0.22104	0.632624	0.805219	0.831783	1.0025	1.01851	0.962374	1.00503	0.90746	0.72267	0.57667	0.52833	0.730285	1.09624	1.35894	1.16641	0.818426	0.522619	0.201258	0.0808109	0.15393	-0.0375539	-0.140896	-0.236742	-0.329732	-0.328691	-0.381909	-0.32298	-0.359956	-0.485162	-0.453779	-0.343	-0.341185
75.2941	-0.331428	-0.374175	-0.456635	-0.44899	-0.403565	-0.457646	-0.471241	-0.381047	-0.374413	-0.372479	-0.33351	-0.302365	-0.410437	-0.461692	-0.355404	-0.234095	-0.0511187	0.347109	0.545256	0.623046	0.87337	0.973827	1.04953	1.30277	1.28192	1.11605	0.895175	0.678078	0.773032	1.04507	1.29546	1.22323	1.02782	0.836453	0.612783	0.552039	0.65086	0.381586	0.167316	-0.0327646	-0.323099	-0.334492	-0.378191	-0.346748	-0.324884	-0.395087	-0.371319	-0.28993	-0.260629
76.4706	-0.430219	-0.37712	-0.366589	-0.31819	-0.351537	-0.422663	-0.438072	-0.444676	-0.463566	-0.381909	-0.327799	-0.298498	-0.327858	-0.370635	-0.402911	-0.38774	-0.28062	0.0294669	0.304422	0.486476	0.764256	0.798436	0.801173	0.998517	1.07149	1.16052	1.17391	0.937832	0.831842	0.889582	1.00057	1.16159	1.18991	1.07821	1.00527	0.801381	0.833865	0.596838	0.325632	0.149349	-0.206489	-0.296564	-0.379083	-0.353292	-0.350377	-0.348563	-0.303912	-0.311765	-0.253996
77.6471	-0.465529	-0.419897	-0.361027	-0.317298	-0.344011	-0.384884	-0.351805	-0.447592	-0.454076	-0.378935	-0.414929	-0.390298	-0.374145	-0.359123	-0.409455	-0.377269	-0.28053	-0.0739052	0.146047	0.287287	0.537552	0.476005	0.448458	0.64491	0.743433	1.09704	1.3825	1.20235	0.939825	0.759586	0.71794	0.935899	1.17474	1.19479	1.24033	1.02035	1.0197	0.7874	0.482995	0.420466	0.00013602	-0.159131	-0.290853	-0.419718	-0.462316	-0.377031	-0.276455	-0.303198	-0.189414
78.8235	-0.471151	-0.454047	-0.41127	-0.343803	-0.378042	-0.332558	-0.248284	-0.401037	-0.414185	-0.375157	-0.464191	-0.447145	-0.385509	-0.331607	-0.372539	-0.354542	-0.286242	-0.224665	-0.166776	-0.115581	0.034167	0.0182224	0.0428532	0.352047	0.592703	1.00224	1.3266	1.18911	0.816642	0.531245	0.439326	0.517889	0.715084	0.813667	0.936851	0.870514	1.05652	0.959786	0.771098	0.750275	0.303529	0.051242	-0.200867	-0.418915	-0.476744	-0.409366	-0.318369	-0.307095	-0.19221
80	-0.536596	-0.489178	-0.420849	-0.382891	-0.444587	-0.471211	-0.441821	-0.525262	-0.507146	-0.408325	-0.423407	-0.393065	-0.388365	-0.366708	-0.474037	-0.468325	-0.405677	-0.363109	-0.248314	-0.229365	-0.156424	-0.219697	-0.23112	0.0874743	0.438225	0.949196	1.26401	1.04885	0.595708	0.186146	-0.00248175	0.0571915	0.193821	0.298948	0.436351	0.402231	0.60609	0.707588	0.731207	0.823216	0.587022	0.278839	-0.0851199	-0.290823	-0.412133	-0.384616	-0.296415	-0.306054	-0.287937
81.1765	-0.525232	-0.508217	-0.493938	-0.472996	-0.531777	-0.526125	-0.495871	-0.496853	-0.431409	-0.379113	-0.356178	-0.325836	-0.387472	-0.430279	-0.526214	-0.525173	-0.491915	-0.414215	-0.357279	-0.344963	-0.29475	-0.275622	-0.0973461	0.301774	0.660111	1.01669	1.02422	0.736026	0.348269	-0.035769	-0.107698	-0.204496	-0.0838705	0.017449	0.0647473	0.185165	0.331998	0.418354	0.678168	0.832735	0.845972	0.758723	0.303648	0.0125407	-0.279489	-0.374205	-0.339162	-0.31355	-0.276425
82.3529	-0.481474	-0.473948	-0.528921	-0.514642	-0.497508	-0.496526	-0.496675	-0.403803	-0.362187	-0.418201	-0.407611	-0.349663	-0.466332	-0.481533	-0.466511	-0.434265	-0.485371	-0.436972	-0.379054	-0.422633	-0.326847	-0.139915	0.0894673	0.43653	0.839428	1.00161	0.750364	0.494329	0.168238	-0.153241	-0.185398	-0.286004	-0.289603	-0.289782	-0.200688	-0.0510294	0.0351487	0.225799	0.618346	0.770206	0.944555	1.03174	0.570006	0.274198	-0.0662006	-0.324884	-0.434949	-0.350585	-0.267947
83.5294	-0.490963	-0.478588	-0.5584	-0.562149	-0.540314	-0.567741	-0.595317	-0.459728	-0.408652	-0.464726	-0.413442	-0.317596	-0.442713	-0.471122	-0.397229	-0.371557	-0.441702	-0.399044	-0.391369	-0.478588	-0.333451	-0.000548169	0.277173	0.618554	0.934292	0.868997	0.512534	0.201496	-0.0981195	-0.334403	-0.351448	-0.398032	-0.407373	-0.417904	-0.353292	-0.197892	-0.173291	-0.00441533	0.437303	0.632714	0.861114	1.12274	0.72737	0.419247	0.10443	-0.259558	-0.44542	-0.373372	-0.324913
84.7059	-0.482426	-0.438757	-0.509079	-0.500453	-0.495693	-0.517409	-0.544984	-0.459669	-0.420908	-0.459907	-0.37355	-0.287164	-0.411359	-0.46538	-0.412252	-0.383754	-0.375216	-0.30415	-0.320243	-0.361979	-0.210178	0.17395	0.524731	0.822532	1.00732	0.719159	0.27643	-0.0432059	-0.313401	-0.402703	-0.369564	-0.429356	-0.403684	-0.435038	-0.366649	-0.254858	-0.267204	-0.182781	0.182249	0.515033	0.82976	1.20993	0.941551	0.575599	0.184808	-0.203723	-0.445539	-0.398151	-0.288919
85.8824	-0.537488	-0.533591	-0.558371	-0.550666	-0.510864	-0.482307	-0.494592	-0.461454	-0.48427	-0.532818	-0.499649	-0.414185	-0.461573	-0.432063	-0.359063	-0.314532	-0.295642	-0.309028	-0.336455	-0.391488	-0.198011	0.195695	0.51893	0.832913	0.926737	0.604364	0.255517	-0.0261606	-0.279311	-0.33821	-0.407552	-0.488197	-0.526125	-0.513898	-0.447413	-0.347016	-0.256822	-0.148631	0.11972	0.444056	0.702798	1.02788	0.944377	0.571732	0.173355	-0.248463	-0.512976	-0.438132	-0.295701
87.0588	-0.617122	-0.625629	-0.646661	-0.653265	-0.639135	-0.53844	-0.505153	-0.494652	-0.523061	-0.560185	-0.512738	-0.471092	-0.406481	-0.39598	-0.345737	-0.346688	-0.336426	-0.35359	-0.471211	-0.458836	-0.290049	0.157619	0.593923	0.902106	0.891635	0.540943	0.1445	-0.0906529	-0.323932	-0.390447	-0.457884	-0.606859	-0.628693	-0.621167	-0.596418	-0.503457	-0.35829	-0.232102	-0.0282132	0.245849	0.59193	0.861114	0.855373	0.583214	0.0966365	-0.3253	-0.562297	-0.542426	-0.377239
88.2353	-0.648475	-0.639016	-0.585054	-0.623071	-0.647791	-0.557478	-0.507027	-0.535406	-0.539124	-0.501285	-0.437715	-0.440571	-0.398717	-0.392083	-0.467968	-0.450953	-0.339162	-0.351567	-0.419004	-0.332677	-0.175344	0.224937	0.702977	0.978943	0.836662	0.478355	0.111332	-0.179746	-0.374145	-0.409307	-0.508098	-0.622982	-0.590706	-0.548167	-0.609804	-0.549982	-0.377417	-0.281542	-0.113558	0.151044	0.555906	0.784395	0.940777	0.765387	0.202031	-0.183881	-0.463506	-0.567949	-0.437953
89.4118	-0.612332	-0.624648	-0.559323	-0.599214	-0.660077	-0.557538	-0.534603	-0.562059	-0.520264	-0.459639	-0.368464	-0.374205	-0.33711	-0.379797	-0.520324	-0.50426	-0.390536	-0.325151	-0.394403	-0.248314	-0.0455262	0.214406	0.685753	0.84508	0.665912	0.360644	0.0154857	-0.186469	-0.388484	-0.416892	-0.501464	-0.610696	-0.549952	-0.513184	-0.591836	-0.586958	-0.452321	-0.337437	-0.140093	0.104638	0.491503	0.706695	0.862155	0.766398	0.228685	-0.119359	-0.419837	-0.560304	-0.458806
90.5882	-0.550636	-0.609447	-0.619115	-0.657102	-0.64202	-0.502446	-0.477666	-0.489981	-0.452946	-0.475822	-0.39601	-0.350526	-0.325746	-0.344695	-0.419659	-0.415911	-0.374264	-0.334552	-0.393481	-0.321433	-0.128997	0.271343	0.68498	0.792219	0.703007	0.336103	-0.011049	-0.126707	-0.286867	-0.357041	-0.437834	-0.564142	-0.58312	-0.571965	-0.571876	-0.505361	-0.380214	-0.2758	-0.0898795	0.12442	0.525593	0.880182	0.94277	0.775977	0.302726	-0.157228	-0.449168	-0.527047	-0.400858
91.7647	-0.481474	-0.545966	-0.604866	-0.605818	-0.564142	-0.460621	-0.462435	-0.476625	-0.467136	-0.513779	-0.44542	-0.35823	-0.362931	-0.38188	-0.416981	-0.41603	-0.417933	-0.362098	-0.379173	-0.309058	-0.0180099	0.355825	0.612842	0.740905	0.746557	0.41178	0.18811	0.0241124	-0.207173	-0.329465	-0.403714	-0.493908	-0.553611	-0.519729	-0.467492	-0.408652	-0.29585	-0.17341	0.0334233	0.261913	0.525534	0.899131	0.935125	0.773121	0.434596	-0.0603999	-0.378012	-0.455951	-0.376198
92.9412	-0.463358	-0.499411	-0.5526	-0.52309	-0.535525	-0.498519	-0.544092	-0.532728	-0.489119	-0.511013	-0.410407	-0.296594	-0.380095	-0.464518	-0.499649	-0.509139	-0.535644	-0.418052	-0.363972	-0.278745	0.0227738	0.397442	0.718951	0.855521	0.990098	0.654429	0.266643	0.0420203	-0.261254	-0.393094	-0.383724	-0.452083	-0.466273	-0.462673	-0.375365	-0.346867	-0.344041	-0.225408	0.0856299	0.420228	0.69322	1.08862	0.940629	0.681023	0.41651	-0.0129826	-0.305042	-0.37825	-0.360997
94.1176	-0.486174	-0.498578	-0.559263	-0.544062	-0.525113	-0.533561	-0.564023	-0.523269	-0.493878	-0.540403	-0.484419	-0.340233	-0.417041	-0.454106	-0.42656	-0.458777	-0.552659	-0.484329	-0.373402	-0.342226	-0.070038	0.39649	0.621291	0.851654	1.07345	0.866825	0.498018	0.229934	-0.0847332	-0.338002	-0.355137	-0.410288	-0.463358	-0.446431	-0.29942	-0.232042	-0.202622	-0.0460319	0.289637	0.531275	0.755808	1.04689	0.739566	0.467646	0.257153	-0.165735	-0.373402	-0.388781	-0.376168
95.2941	-0.50426	-0.489208	-0.560245	-0.526957	-0.51375	-0.485192	-0.463506	-0.432301	-0.423704	-0.487274	-0.492956	-0.414215	-0.42183	-0.449466	-0.370843	-0.40303	-0.525351	-0.459788	-0.423585	-0.362068	-0.113588	0.28461	0.526337	0.846805	1.17013	1.09719	0.828987	0.501082	0.100057	-0.212022	-0.310694	-0.379083	-0.428375	-0.371528	-0.176177	-0.0670335	0.045828	0.281992	0.547547	0.778714	0.871496	0.918973	0.614479	0.334883	0.140514	-0.189474	-0.375305	-0.397259	-0.368553
96.4706	-0.503279	-0.469218	-0.478648	-0.51369	-0.575505	-0.531777	-0.443665	-0.423794	-0.371557	-0.354393	-0.389465	-0.355256	-0.379946	-0.402792	-0.415226	-0.43602	-0.488137	-0.427423	-0.369475	-0.317536	-0.172399	0.126205	0.377481	0.78145	1.12081	1.21948	1.05361	0.605227	0.193851	-0.0850307	-0.208333	-0.220768	-0.165795	-0.165735	-0.0604594	0.150241	0.293386	0.442301	0.7097	0.84032	0.845913	0.77095	0.416302	0.0845293	-0.132656	-0.327055	-0.455088	-0.479808	-0.37712
97.6471	-0.419064	-0.358409	-0.327115	-0.435127	-0.513036	-0.498697	-0.395296	-0.409604	-0.371557	-0.327829	-0.388484	-0.365697	-0.328691	-0.328751	-0.371528	-0.383843	-0.409515	-0.384914	-0.363882	-0.350585	-0.2841	-0.166509	-0.0821749	0.277143	0.621231	0.988135	1.15891	0.8062	0.406128	0.128258	-0.0624227	0.0806621	0.204828	0.166067	0.286514	0.364363	0.561617	0.696224	0.837584	0.88393	0.615549	0.356628	0.0674246	-0.169632	-0.272082	-0.364091	-0.477012	-0.542426	-0.438876
98.8235	-0.381195	-0.34889	-0.377358	-0.464458	-0.496883	-0.415226	-0.266311	-0.321373	-0.351537	-0.365727	-0.477577	-0.485192	-0.412252	-0.345915	-0.363109	-0.366857	-0.349842	-0.369772	-0.423645	-0.420759	-0.351448	-0.289752	-0.187332	0.20334	0.561617	0.977724	1.32101	1.0222	0.644018	0.481865	0.312067	0.532019	0.735818	0.695124	0.709462	0.787162	0.97582	0.954937	0.946459	0.876285	0.390838	0.112938	-0.0387438	-0.254948	-0.298557	-0.343149	-0.445628	-0.545193	-0.403774
100	-0.388662	-0.356327	-0.369743	-0.471092	-0.499709	-0.454136	-0.332737	-0.376347	-0.409396	-0.38655	-0.467017	-0.46892	-0.424418	-0.366619	-0.444468	-0.428375	-0.381969	-0.294809	-0.203752	-0.120222	0.0116482	0.0135818	0.0601067	0.378582	0.67903	1.04302	1.33317	1.09707	0.801292	0.779547	0.739715	1.02226	1.22995	1.0631	0.914391	0.819468	0.833687	0.619357	0.598415	0.390838	-0.0264284	-0.184803	-0.281482	-0.361116	-0.401929	-0.401007	-0.493997	-0.546234	-0.380214
101.176	-0.411389	-0.354453	-0.369743	-0.39708	-0.394344	-0.442653	-0.406689	-0.419123	-0.483437	-0.436912	-0.39122	-0.32765	-0.320154	-0.337378	-0.452173	-0.466481	-0.390715	-0.196286	-0.00661663	0.165145	0.274228	0.332117	0.352047	0.566139	0.863821	1.11596	1.21841	1.05066	0.877177	0.906627	1.00902	1.2005	1.26883	1.06869	0.827083	0.632565	0.574766	0.368051	0.301566	0.142358	-0.146905	-0.280441	-0.330744	-0.330684	-0.30409	-0.343119	-0.410437	-0.436139	-0.420105
102.353	-0.400769	-0.36186	-0.460591	-0.449168	-0.366798	-0.426471	-0.38777	-0.360342	-0.466392	-0.474929	-0.444379	-0.310575	-0.363823	-0.361086	-0.394314	-0.410526	-0.255037	0.0854217	0.3035	0.411602	0.549094	0.605941	0.719814	1.01928	1.20892	1.24307	1.0448	0.86861	0.840172	0.996643	1.27172	1.21097	1.06691	0.776661	0.405057	0.361328	0.384174	0.182279	0.0617726	-0.170525	-0.356446	-0.416922	-0.432153	-0.362812	-0.369475	-0.418945	-0.426382	-0.396158	-0.376287
103.529	-0.349544	-0.358111	-0.472966	-0.436853	-0.323129	-0.311676	-0.295731	-0.229365	-0.374383	-0.481533	-0.45012	-0.341959	-0.327769	-0.319321	-0.224427	-0.111714	0.0114698	0.423054	0.656274	0.735015	0.883871	0.895145	0.875214	0.957495	1.05614	0.924476	0.623849	0.584166	0.637206	0.918764	1.32458	1.14252	0.811674	0.499564	0.065372	-0.0550751	-0.0624822	-0.246351	-0.322266	-0.468325	-0.447532	-0.432034	-0.455832	-0.339995	-0.377031	-0.501434	-0.496556	-0.370516	-0.332648
104.706	-0.37709	-0.349604	-0.387502	-0.353322	-0.285141	-0.321135	-0.366827	-0.389673	-0.4854	-0.512857	-0.444557	-0.302246	-0.309831	-0.28523	-0.118258	0.106334	0.384978	0.852517	1.05834	1.06789	1.02053	0.82976	0.672307	0.6096	0.575569	0.504592	0.282647	0.335865	0.572773	0.851535	1.26871	1.12355	0.797425	0.471096	-0.0314854	-0.257982	-0.260659	-0.37718	-0.404636	-0.416149	-0.405767	-0.379887	-0.389495	-0.308731	-0.329643	-0.459669	-0.426322	-0.320154	-0.286093
105.882	-0.344071	-0.302276	-0.309831	-0.297516	-0.315573	-0.330774	-0.385866	-0.445628	-0.482515	-0.518539	-0.441702	-0.310783	-0.255721	-0.112577	0.141644	0.437303	0.677126	0.879141	0.887649	0.700984	0.569173	0.350024	0.225799	0.179304	0.0902408	0.0239339	-0.100351	-0.0406179	0.194386	0.624831	1.02591	1.09686	0.93575	0.536511	0.118263	-0.183078	-0.213212	-0.323188	-0.365786	-0.398122	-0.473144	-0.435008	-0.440779	-0.356208	-0.369534	-0.389435	-0.334314	-0.318309	-0.270922
107.059	-0.375335	-0.376287	-0.347789	-0.387591	-0.419837	-0.311706	-0.326936	-0.409426	-0.405529	-0.434919	-0.311735	-0.209375	0.0391348	0.229667	0.482014	0.793825	0.871377	0.841094	0.746259	0.548291	0.335984	0.172849	-0.0538554	-0.177069	-0.251021	-0.253847	-0.214015	-0.124	0.0788178	0.522589	0.878962	1.13663	1.20592	0.909096	0.531751	0.149914	-0.0310095	-0.2747	-0.353382	-0.40187	-0.51488	-0.457884	-0.396367	-0.373461	-0.378191	-0.384825	-0.388513	-0.369683	-0.299539
108.235	-0.408533	-0.38295	-0.308969	-0.394373	-0.457914	-0.350645	-0.359212	-0.462584	-0.416952	-0.433134	-0.320332	-0.168621	0.161426	0.372841	0.539783	0.730255	0.689382	0.594607	0.498821	0.318819	0.0845888	-0.0718823	-0.25111	-0.315483	-0.373312	-0.295523	-0.243376	-0.19221	0.00403292	0.333068	0.673378	0.90633	1.15285	0.968918	0.596273	0.277054	0.00792983	-0.30888	-0.373372	-0.393451	-0.490309	-0.391547	-0.332856	-0.361175	-0.426679	-0.462733	-0.4749	-0.489208	-0.357308
109.412	-0.197029	-0.165735	-0.0587043	-0.148869	-0.297635	-0.23588	-0.291775	-0.378994	-0.330565	-0.378161	-0.218834	-0.00548623	0.42121	0.69435	0.831813	0.910524	0.628846	0.300793	0.0713215	-0.175135	-0.325062	-0.350645	-0.421741	-0.428345	-0.466362	-0.386639	-0.325925	-0.368642	-0.286956	0.0742962	0.346247	0.610641	0.978527	0.841897	0.553764	0.35758	0.0429127	-0.29942	-0.342167	-0.401989	-0.526363	-0.492123	-0.434324	-0.441821	-0.452262	-0.418201	-0.454166	-0.551945	-0.49016
110.588	0.221129	0.173682	0.188794	0.125164	0.0616833	0.178471	0.0761108	-0.0945201	-0.187391	-0.3336	-0.164813	0.0883072	0.585118	0.807122	0.997654	0.987332	0.585177	0.313078	0.0248263	-0.204675	-0.29475	-0.320362	-0.433194	-0.432153	-0.469188	-0.40657	-0.342107	-0.363972	-0.307957	-0.0433546	0.252423	0.507477	0.936999	0.971923	0.709224	0.479723	0.139324	-0.250277	-0.31947	-0.345112	-0.469307	-0.464518	-0.433313	-0.425668	-0.423883	-0.381374	-0.433343	-0.532966	-0.503368
111.765	0.514081	0.544513	0.522708	0.507448	0.429628	0.462856	0.383282	0.160504	0.0239637	-0.243614	-0.242573	0.0578756	0.493169	0.80147	1.03371	0.852755	0.391909	0.111272	-0.121055	-0.280471	-0.288116	-0.374472	-0.532847	-0.579283	-0.590676	-0.5432	-0.472996	-0.370576	-0.279519	-0.104991	0.147296	0.370134	0.705773	0.872448	0.694082	0.383907	0.00272404	-0.337675	-0.387889	-0.345171	-0.347908	-0.346778	-0.36766	-0.3477	-0.363972	-0.425787	-0.441821	-0.491142	-0.483378
112.941	0.755094	0.818724	0.917247	0.948393	0.767231	0.731088	0.534071	0.333039	0.242042	-0.038714	-0.0291949	0.222022	0.590948	0.990277	1.24527	0.946757	0.460209	0.0903895	-0.166598	-0.347878	-0.380095	-0.463596	-0.615396	-0.629616	-0.580324	-0.58312	-0.500512	-0.369564	-0.287937	-0.105765	0.0403545	0.34943	0.609183	0.801441	0.775679	0.387714	-0.013399	-0.272231	-0.387859	-0.339371	-0.311765	-0.362871	-0.374294	-0.331547	-0.320273	-0.397229	-0.410497	-0.429565	-0.456992
114.118	0.792903	0.735164	0.825298	0.944704	0.910435	1.02121	0.830712	0.755838	0.652585	0.424095	0.505633	0.534904	0.85921	1.09255	1.2348	0.876523	0.346366	0.0315195	-0.263396	-0.411508	-0.440839	-0.522406	-0.616438	-0.556675	-0.481741	-0.553849	-0.543259	-0.447354	-0.366738	-0.210148	-0.00239251	0.389975	0.592912	0.879141	0.8828	0.375488	0.0662644	-0.178348	-0.355583	-0.325122	-0.318309	-0.42073	-0.472014	-0.364745	-0.331696	-0.393451	-0.372539	-0.410586	-0.477874
115.294	0.513308	0.449827	0.504889	0.640448	0.666893	0.833657	0.860221	0.937951	1.0186	0.88396	0.886786	0.885804	1.06979	1.20538	1.19021	0.727548	0.191709	-0.115522	-0.309831	-0.402881	-0.416059	-0.527047	-0.605818	-0.620156	-0.541474	-0.596477	-0.569734	-0.43013	-0.358885	-0.173946	0.0810786	0.502747	0.715144	0.973975	0.887619	0.356688	-0.0293436	-0.274968	-0.388721	-0.372479	-0.297457	-0.398925	-0.44075	-0.348622	-0.394284	-0.505242	-0.502386	-0.516784	-0.523418
116.471	0.180375	0.136766	0.235378	0.362459	0.335924	0.441111	0.418265	0.652466	0.872507	1.01663	1.23953	1.17316	1.30494	1.15701	0.926558	0.572921	0.0209294	-0.20756	-0.316465	-0.427542	-0.449257	-0.525173	-0.587821	-0.624826	-0.580354	-0.548108	-0.489208	-0.379054	-0.266043	-0.0554915	0.189062	0.58134	0.87337	0.973827	0.758634	0.29407	-0.136523	-0.409604	-0.422009	-0.37355	-0.303257	-0.317536	-0.373491	-0.36766	-0.445598	-0.543259	-0.545193	-0.559561	-0.518688
117.647	0.0182224	-0.0756008	-0.113499	-0.0109895	0.045828	0.11508	0.165145	0.468538	0.744504	0.985279	1.2926	1.27261	1.29346	0.976772	0.724544	0.56724	0.0542167	-0.110762	-0.20164	-0.391339	-0.409277	-0.387561	-0.39708	-0.435008	-0.457884	-0.396188	-0.362068	-0.292786	-0.158923	0.0922933	0.387119	0.717851	1.06869	1.00801	0.672456	0.293237	-0.13456	-0.368731	-0.301502	-0.310992	-0.322296	-0.274938	-0.304269	-0.322177	-0.350734	-0.3289	-0.341334	-0.433402	-0.39244
118.824	-0.178913	-0.151367	-0.269018	-0.225319	-0.229186	-0.224308	-0.156186	0.0846185	0.401368	0.532971	0.735937	0.943544	0.871466	0.741589	0.646814	0.479961	0.167941	-0.0548966	-0.133519	-0.341155	-0.430189	-0.356327	-0.370576	-0.376138	-0.391428	-0.317328	-0.315483	-0.295612	-0.153152	0.192839	0.535975	0.828838	1.1928	0.950058	0.582322	0.257094	-0.1981	-0.414274	-0.278835	-0.283535	-0.331904	-0.22761	-0.187629	-0.122155	-0.0577226	0.0731955	0.0132844	-0.17457	-0.215205
120	-0.350615	-0.312628	-0.4019	-0.389525	-0.395266	-0.435871	-0.476714	-0.279459	-0.0529035	0.0104286	0.221932	0.515777	0.632446	0.735877	0.882056	0.881193	0.632684	0.41648	0.256231	-0.0481737	-0.238676	-0.248195	-0.276782	-0.284278	-0.310932	-0.177069	-0.151516	-0.0973758	0.104757	0.469698	0.702917	0.866736	1.07425	0.657047	0.274139	0.0390753	-0.321225	-0.497597	-0.323277	-0.312003	-0.308195	-0.0664088	0.0921744	0.214555	0.415469	0.583303	0.544215	0.359157	0.234159
121.176	-0.363912	-0.360908	-0.432063	-0.421592	-0.39601	-0.418737	-0.449198	-0.337348	-0.175314	-0.111863	0.101426	0.537611	0.686497	0.965289	1.27079	1.2083	1.18459	0.853558	0.61076	0.35767	0.0665916	0.0817925	-0.00554573	-0.0576928	-0.0824427	0.0134926	0.149081	0.27994	0.433734	0.720915	0.860192	0.872448	0.881788	0.452326	0.081733	-0.105973	-0.319321	-0.434949	-0.297516	-0.279549	-0.262503	0.0788178	0.364392	0.613824	0.923762	1.17126	1.14461	0.941521	0.728203
122.353	-0.474989	-0.487245	-0.527047	-0.577231	-0.541177	-0.446312	-0.435931	-0.362871	-0.288056	-0.195185	0.0682872	0.573635	0.902611	1.11977	1.31714	1.1626	1.23569	1.01943	0.821252	0.630721	0.340565	0.376648	0.241893	0.293118	0.253256	0.244838	0.399375	0.505573	0.567329	0.820449	0.882889	0.706428	0.557393	0.149825	-0.227431	-0.357308	-0.367631	-0.433045	-0.310754	-0.26997	-0.151546	0.23047	0.596571	0.961719	1.13229	1.2177	1.21478	1.08181	0.957614
123.529	-0.544211	-0.587821	-0.542248	-0.615248	-0.582942	-0.451102	-0.396129	-0.334403	-0.301353	-0.136345	0.217292	0.718773	1.21189	1.24224	1.15407	0.967223	0.911387	0.948333	0.974927	0.895383	0.747479	0.695362	0.558762	0.57664	0.500635	0.55189	0.662758	0.887589	0.894342	0.976861	0.935066	0.500725	0.21048	-0.112755	-0.491023	-0.505123	-0.369445	-0.369415	-0.275533	-0.243376	0.0192338	0.462856	0.916176	1.2074	1.11995	0.928492	0.931258	0.949107	1.03832
124.706	-0.538321	-0.534513	-0.431082	-0.516427	-0.569645	-0.44075	-0.415167	-0.360075	-0.219786	0.0562395	0.459108	0.910376	1.29349	1.10278	0.866677	0.575569	0.465712	0.534934	0.739774	0.877326	0.934203	0.977783	0.864922	0.895264	0.826934	0.872448	1.0155	1.16718	1.00991	0.894312	0.676264	0.166156	-0.0483522	-0.182899	-0.486323	-0.486293	-0.374294	-0.375216	-0.264229	-0.114421	0.15857	0.647796	1.0678	1.32577	1.11331	0.764346	0.632595	0.534934	0.735074
125.882	-0.578153	-0.615188	-0.548881	-0.619055	-0.607692	-0.424627	-0.390417	-0.331488	-0.16752	0.116894	0.52833	0.914183	1.30018	1.00905	0.670493	0.366088	0.0570427	0.168982	0.381467	0.500933	0.754142	0.846954	0.864059	1.00066	0.887797	0.841362	0.788977	0.819319	0.638336	0.555014	0.359811	-0.0935087	-0.284338	-0.355434	-0.577409	-0.527999	-0.382832	-0.383754	-0.259469	-0.103147	0.32343	0.785258	1.13696	1.3457	0.918199	0.488558	0.317927	0.125432	0.333128
127.059	-0.558162	-0.602724	-0.597191	-0.587731	-0.548911	-0.355434	-0.337348	-0.272796	-0.0614113	0.147118	0.527289	0.882829	1.07919	0.840231	0.497899	0.0674246	-0.283267	-0.211189	0.0288125	0.191828	0.48951	0.501796	0.510333	0.582441	0.574825	0.56718	0.474993	0.533893	0.372781	0.22687	0.0525806	-0.295523	-0.458717	-0.478737	-0.529099	-0.459818	-0.349752	-0.307035	-0.173291	-0.0207764	0.295914	0.756909	1.04123	1.11911	0.779695	0.288388	-0.036721	-0.222463	-0.0404096
128.235	-0.431974	-0.465113	-0.497508	-0.476595	-0.453898	-0.329732	-0.321165	-0.208244	0.0628137	0.297907	0.657225	0.93688	0.953063	0.763334	0.503491	0.0929775	-0.18757	-0.282315	-0.142741	-0.0555808	0.140633	0.167108	0.0996707	0.11975	0.229786	0.143429	0.204947	0.247694	0.0894079	-0.0214606	-0.221363	-0.359926	-0.453809	-0.443457	-0.412341	-0.346123	-0.279727	-0.197208	-0.00935339	0.143221	0.375429	0.813786	0.935928	0.988195	0.801589	0.33872	0.00510383	-0.2299	-0.193936
129.412	-0.453868	-0.433908	-0.487066	-0.441553	-0.438727	-0.37236	-0.357249	-0.156067	0.0922041	0.320664	0.720796	0.974779	0.917039	0.765268	0.47886	0.0218516	-0.201849	-0.359153	-0.363704	-0.38652	-0.268066	-0.223594	-0.285349	-0.171447	-0.0538852	-0.180936	-0.203782	-0.22169	-0.295553	-0.322087	-0.34764	-0.37712	-0.43956	-0.445331	-0.348622	-0.320362	-0.296802	-0.206668	0.0465717	0.245581	0.507239	0.937922	0.90746	0.892497	0.635718	0.220385	-0.0810743	-0.288711	-0.297278
130.588	-0.446342	-0.396962	-0.427244	-0.338002	-0.278359	-0.16279	-0.0205979	0.227912	0.473357	0.632743	0.790166	0.837405	0.611801	0.399346	0.176478	-0.17341	-0.313669	-0.41127	-0.433967	-0.500423	-0.376257	-0.386669	-0.474007	-0.384765	-0.26054	-0.357338	-0.370695	-0.348771	-0.437834	-0.480522	-0.433075	-0.411359	-0.465261	-0.432123	-0.244358	-0.196197	-0.095829	0.0833989	0.374596	0.55186	0.679923	0.882948	0.65434	0.520834	0.345443	-0.005278	-0.275592	-0.365638	-0.374235
131.765	-0.435931	-0.378072	-0.349485	-0.270654	-0.103831	0.121773	0.259087	0.529371	0.716066	0.822353	0.906836	0.810841	0.474309	0.206791	0.0284853	-0.228383	-0.300431	-0.407403	-0.416952	-0.452143	-0.366827	-0.36305	-0.447383	-0.395206	-0.334492	-0.382028	-0.36882	-0.410467	-0.461543	-0.462495	-0.45015	-0.37718	-0.394195	-0.373372	-0.147619	0.0323822	0.226573	0.434269	0.708361	0.829641	0.887589	0.934114	0.601271	0.400476	0.177639	-0.104813	-0.282166	-0.375186	-0.375127
132.941	-0.340323	-0.149731	-0.0490066	0.0582624	0.156845	0.332265	0.470591	0.645951	0.832646	0.848858	0.748312	0.54722	0.248586	-0.0425812	-0.184803	-0.291894	-0.4171	-0.503279	-0.476833	-0.4702	-0.380035	-0.314532	-0.323842	-0.317268	-0.321135	-0.332677	-0.371736	-0.511191	-0.543319	-0.442802	-0.384884	-0.220768	-0.110762	-0.0937169	0.0590953	0.189954	0.373733	0.495192	0.79094	0.934947	0.862988	0.758664	0.408835	0.134029	-0.0935979	-0.259469	-0.404636	-0.505272	-0.482455
134.118	0.0408899	0.299722	0.437303	0.498137	0.598593	0.807271	0.92394	0.95226	1.01482	0.796741	0.446703	0.160326	-0.0947283	-0.264497	-0.274849	-0.267174	-0.411389	-0.50902	-0.479778	-0.432361	-0.383902	-0.303109	-0.298171	-0.369326	-0.395028	-0.389525	-0.427661	-0.544419	-0.497865	-0.30534	-0.135571	0.135724	0.347109	0.363173	0.483769	0.595648	0.799418	0.853558	0.988016	0.979389	0.639109	0.359306	0.102437	-0.165765	-0.24168	-0.286182	-0.403833	-0.4807	-0.496853
135.294	0.462678	0.782164	0.963326	0.86858	0.878992	0.991021	0.909453	0.772883	0.710325	0.373703	0.0683467	-0.0776533	-0.223653	-0.315662	-0.335503	-0.346778	-0.434056	-0.500482	-0.381047	-0.288086	-0.334492	-0.287848	-0.330446	-0.44536	-0.493878	-0.386818	-0.344309	-0.422098	-0.22291	0.0625162	0.290113	0.597463	0.845853	0.865754	0.872596	0.965497	1.03945	0.882145	0.832616	0.647587	0.227584	0.0302998	-0.0843762	-0.25111	-0.321314	-0.345052	-0.451221	-0.506343	-0.447562
136.471	0.92168	1.17004	1.21368	1.04965	0.78978	0.678019	0.575688	0.373763	0.298859	0.0276821	-0.264407	-0.370605	-0.364001	-0.35353	-0.380006	-0.339133	-0.438727	-0.522347	-0.455028	-0.385836	-0.399966	-0.355196	-0.361889	-0.460532	-0.488167	-0.36775	-0.349901	-0.348057	-0.0740242	0.310936	0.704494	1.03261	1.20422	1.16058	0.931228	0.784247	0.702769	0.432633	0.361358	0.201079	-0.110911	-0.246499	-0.287253	-0.359242	-0.387651	-0.363972	-0.444587	-0.49962	-0.478826
137.647	1.08859	1.13217	1.00125	0.76622	0.519614	0.436322	0.385126	0.205899	0.0655505	-0.170614	-0.381969	-0.464488	-0.474989	-0.380095	-0.362931	-0.348592	-0.372271	-0.446372	-0.480581	-0.457973	-0.449406	-0.417041	-0.407611	-0.389525	-0.349812	-0.298557	-0.296802	-0.221928	0.0758133	0.498702	0.952022	1.12649	1.11513	0.98516	0.682778	0.513903	0.482668	0.282676	0.128972	-0.0398147	-0.276812	-0.38301	-0.409664	-0.399074	-0.38298	-0.35829	-0.399014	-0.395296	-0.422812
138.824	1.23754	1.10385	0.800429	0.536838	0.221903	0.130995	0.0569237	-0.100351	-0.203693	-0.325062	-0.374264	-0.44075	-0.455028	-0.366738	-0.405558	-0.450983	-0.416833	-0.391369	-0.439798	-0.415286	-0.365905	-0.443635	-0.482604	-0.429386	-0.319529	-0.28056	-0.259796	-0.072983	0.277857	0.710116	1.17965	1.16534	0.924506	0.765238	0.389767	0.279731	0.247664	0.0295859	-0.118348	-0.308076	-0.396337	-0.400977	-0.408682	-0.35823	-0.336426	-0.433105	-0.453928	-0.36302	-0.404726
140	1.25845	1.06131	0.691584	0.379623	-0.0432951	-0.198725	-0.281334	-0.389435	-0.422663	-0.360105	-0.301324	-0.357308	-0.342286	-0.31941	-0.368642	-0.441642	-0.395087	-0.314621	-0.329911	-0.313907	-0.272052	-0.416149	-0.49492	-0.432212	-0.315721	-0.258755	-0.228472	0.0293777	0.343242	0.838149	1.28498	1.19012	0.906687	0.579466	0.104341	-0.138457	-0.183911	-0.333719	-0.364061	-0.38771	-0.35362	-0.297397	-0.325003	-0.260421	-0.305964	-0.471984	-0.470973	-0.340204	-0.287075
141.176	1.16359	1.09255	0.737067	0.403332	-0.00721158	-0.144704	-0.244328	-0.331577	-0.361027	-0.37715	-0.350704	-0.388662	-0.370724	-0.332648	-0.330655	-0.351478	-0.359093	-0.286153	-0.347938	-0.405915	-0.397318	-0.530081	-0.530081	-0.443635	-0.299539	-0.300402	-0.304209	-0.0852389	0.219106	0.74147	1.17304	1.10665	0.910495	0.551176	0.110201	-0.106895	-0.151486	-0.286242	-0.31001	-0.346986	-0.414423	-0.366738	-0.349693	-0.298379	-0.298379	-0.403714	-0.402732	-0.329822	-0.306083
142.353	1.0299	1.22903	1.15424	0.857425	0.427873	0.0969339	-0.15336	-0.30409	-0.396039	-0.411151	-0.42656	-0.434205	-0.40779	-0.391547	-0.354453	-0.323069	-0.349633	-0.308017	-0.340352	-0.428672	-0.435217	-0.511905	-0.560304	-0.490874	-0.421741	-0.405618	-0.371438	-0.225557	0.0267004	0.518662	0.952081	1.11989	1.138	0.828035	0.493228	0.171868	0.00974442	-0.219875	-0.321314	-0.372479	-0.482723	-0.415107	-0.381969	-0.32408	-0.341988	-0.383813	-0.375216	-0.378131	-0.327948
143.529	0.82973	1.11031	1.2232	0.931228	0.60133	0.283718	-0.0708412	-0.321195	-0.416089	-0.451191	-0.493105	-0.424865	-0.378429	-0.457051	-0.423794	-0.378161	-0.461603	-0.435098	-0.354482	-0.413323	-0.439798	-0.45485	-0.500393	-0.497389	-0.498459	-0.397051	-0.343892	-0.246351	-0.0168497	0.416391	0.758723	1.02514	1.25854	0.992211	0.731356	0.407972	0.098808	-0.229424	-0.375454	-0.412311	-0.525351	-0.429327	-0.337259	-0.366679	-0.429208	-0.450239	-0.473977	-0.49956	-0.379173
144.706	0.538742	0.844902	1.08767	0.89339	0.623194	0.355736	-0.0642968	-0.319351	-0.364983	-0.468236	-0.528951	-0.45125	-0.430338	-0.468296	-0.435157	-0.343981	-0.492004	-0.510953	-0.438786	-0.503308	-0.517498	-0.48903	-0.515653	-0.541117	-0.535525	-0.447324	-0.374205	-0.360015	-0.200659	0.144292	0.416391	0.68849	1.03847	0.886042	0.673587	0.458275	0.114991	-0.236028	-0.357427	-0.412311	-0.532907	-0.46541	-0.360045	-0.417933	-0.456813	-0.441761	-0.470259	-0.532847	-0.474929
145.882	0.270421	0.62019	1.00711	0.920906	0.742749	0.41654	0.01733	-0.213956	-0.334522	-0.399877	-0.497567	-0.491975	-0.478707	-0.441761	-0.350734	-0.241561	-0.391428	-0.463506	-0.458687	-0.533591	-0.502237	-0.446253	-0.501256	-0.479332	-0.49843	-0.417785	-0.343803	-0.390358	-0.307749	-0.0946391	0.174664	0.477135	0.852636	0.872686	0.739804	0.541508	0.214466	-0.132656	-0.300431	-0.358141	-0.498697	-0.485281	-0.427363	-0.4066	-0.400948	-0.333808	-0.35945	-0.481741	-0.464577
147.059	0.24106	0.432544	0.784336	0.814678	0.644077	0.382211	0.00474686	-0.25108	-0.324229	-0.351537	-0.379887	-0.397973	-0.39601	-0.356237	-0.351597	-0.314591	-0.439857	-0.493908	-0.464429	-0.490933	-0.44066	-0.466392	-0.534662	-0.557419	-0.547959	-0.462435	-0.373312	-0.328691	-0.228086	-0.0831863	0.116865	0.33872	0.701936	0.87456	0.772021	0.564295	0.163152	-0.190515	-0.328929	-0.356327	-0.384825	-0.408384	-0.351359	-0.358082	-0.362008	-0.371765	-0.422098	-0.49599	-0.492034
148.235	0.0353569	0.344521	0.668738	0.755005	0.620398	0.218095	-0.173559	-0.330774	-0.400055	-0.325746	-0.348414	-0.3712	-0.398717	-0.358944	-0.330536	-0.353382	-0.377209	-0.465499	-0.439857	-0.487215	-0.47487	-0.507235	-0.628664	-0.649606	-0.624916	-0.593354	-0.488078	-0.403625	-0.306797	-0.208393	-0.0804198	0.213544	0.486654	0.719844	0.705565	0.395478	0.00953619	-0.282404	-0.39714	-0.391339	-0.353471	-0.35716	-0.367541	-0.334462	-0.34883	-0.401215	-0.409783	-0.446759	-0.45131
149.412	0.064777	0.373882	0.655381	0.864862	0.714073	0.195279	-0.0910694	-0.263426	-0.406659	-0.323902	-0.367512	-0.46425	-0.471865	-0.343892	-0.325865	-0.363882	-0.36302	-0.458836	-0.506283	-0.550785	-0.494801	-0.53847	-0.630449	-0.578361	-0.545133	-0.608584	-0.545014	-0.443457	-0.368434	-0.285052	-0.123851	0.257213	0.490462	0.827856	0.878962	0.417224	0.0626055	-0.200837	-0.378102	-0.38658	-0.374294	-0.439679	-0.457706	-0.371468	-0.312806	-0.367095	-0.392737	-0.421146	-0.490219
150.588	0.179483	0.47062	0.740726	0.91222	0.735818	0.200901	-0.102522	-0.308076	-0.442832	-0.353471	-0.380928	-0.48427	-0.467136	-0.378072	-0.367601	-0.435008	-0.440809	-0.509109	-0.533859	-0.554652	-0.496794	-0.545193	-0.623904	-0.57375	-0.535763	-0.604925	-0.587821	-0.480492	-0.389376	-0.23579	-0.0100673	0.390927	0.618524	0.928492	0.892408	0.390778	0.0265219	-0.242662	-0.400055	-0.427542	-0.380006	-0.472907	-0.482396	-0.390358	-0.354423	-0.438072	-0.47127	-0.494057	-0.538529
151.765	0.180375	0.539783	0.882086	0.945567	0.663026	0.150033	-0.260629	-0.43126	-0.453125	-0.343922	-0.320184	-0.360878	-0.372212	-0.396069	-0.405558	-0.455921	-0.492986	-0.516665	-0.476833	-0.47484	-0.434027	-0.499471	-0.574405	-0.605788	-0.609625	-0.592461	-0.529783	-0.452857	-0.345558	-0.190158	0.0288422	0.427011	0.720885	0.924773	0.789185	0.360525	-0.0937169	-0.386758	-0.441791	-0.427512	-0.355315	-0.35713	-0.370397	-0.35237	-0.38188	-0.507265	-0.522436	-0.518658	-0.523299
152.941	0.279999	0.521696	0.900975	0.881997	0.603204	0.241119	-0.18754	-0.391428	-0.38774	-0.336574	-0.318458	-0.334492	-0.344844	-0.405618	-0.433194	-0.399996	-0.498697	-0.477696	-0.429297	-0.433045	-0.435871	-0.47951	-0.498459	-0.574375	-0.551678	-0.519431	-0.462525	-0.426352	-0.354185	-0.157971	0.0421095	0.397531	0.754975	0.880212	0.702858	0.396609	-0.0357393	-0.334552	-0.340293	-0.346897	-0.343	-0.350466	-0.344785	-0.394106	-0.425549	-0.503487	-0.508127	-0.513779	-0.491856
154.118	0.31876	0.694201	1.02416	0.835501	0.576759	0.20804	-0.192121	-0.351448	-0.335533	-0.33946	-0.376406	-0.390596	-0.392499	-0.448395	-0.386788	-0.279578	-0.418975	-0.464488	-0.433105	-0.493819	-0.527999	-0.484329	-0.490963	-0.512708	-0.521335	-0.458687	-0.443516	-0.50896	-0.428166	-0.154342	0.150925	0.526367	0.90749	0.87926	0.592941	0.34354	-0.0413615	-0.325984	-0.305191	-0.314621	-0.406629	-0.41603	-0.405588	-0.443576	-0.453125	-0.385895	-0.38771	-0.47017	-0.441642
155.294	0.474309	0.812804	0.962642	0.695243	0.344551	0.043121	-0.321968	-0.454761	-0.356327	-0.397229	-0.399133	-0.348801	-0.381999	-0.442683	-0.420016	-0.271071	-0.393392	-0.445539	-0.380868	-0.47957	-0.553581	-0.51375	-0.51375	-0.562982	-0.561197	-0.490011	-0.458747	-0.503368	-0.321998	-0.00164882	0.279969	0.657374	0.936999	0.736115	0.409965	0.182398	-0.202533	-0.463447	-0.386728	-0.379113	-0.455028	-0.382891	-0.338329	-0.436109	-0.450358	-0.388721	-0.376347	-0.430308	-0.414155
156.471	0.715173	0.943693	0.908561	0.509262	0.19272	-0.0566219	-0.317328	-0.422514	-0.412341	-0.449376	-0.493968	-0.437031	-0.440869	-0.480671	-0.441821	-0.334581	-0.36296	-0.412311	-0.34773	-0.415167	-0.516695	-0.481593	-0.518598	-0.556437	-0.56786	-0.505182	-0.424627	-0.427542	-0.142919	0.263727	0.522589	0.86864	0.940718	0.604156	0.259979	-0.0120604	-0.254858	-0.437924	-0.410407	-0.444468	-0.505212	-0.451131	-0.409455	-0.463625	-0.489208	-0.398092	-0.386699	-0.378161	-0.329792
157.647	1.0117	1.11414	0.840172	0.451493	0.0278903	-0.198755	-0.269851	-0.323872	-0.32884	-0.43126	-0.472996	-0.510983	-0.518658	-0.435157	-0.388662	-0.31468	-0.323129	-0.394344	-0.455028	-0.523388	-0.511043	-0.489149	-0.514731	-0.491856	-0.525113	-0.552629	-0.469248	-0.330922	0.0589466	0.534875	0.904664	1.05447	0.899934	0.519703	0.0779254	-0.183703	-0.271041	-0.389584	-0.381969	-0.422752	-0.506253	-0.50432	-0.492986	-0.459758	-0.433134	-0.343922	-0.339252	-0.329822	-0.365905
158.824	1.12554	0.957763	0.541597	0.2269	-0.139974	-0.146637	-0.1381	-0.212052	-0.249117	-0.373312	-0.396099	-0.477696	-0.492926	-0.375335	-0.387621	-0.366708	-0.337259	-0.398955	-0.491023	-0.530051	-0.438995	-0.427601	-0.406629	-0.362931	-0.430279	-0.50423	-0.467374	-0.245518	0.262746	0.79088	1.10379	1.04308	0.723651	0.358502	-0.0339842	-0.168532	-0.124981	-0.245399	-0.26997	-0.36296	-0.450299	-0.462495	-0.466392	-0.395147	-0.376109	-0.399758	-0.382713	-0.341988	-0.412281
160	1.19083	0.979479	0.632505	0.375696	0.0457685	0.0429425	0.054187	-0.106984	-0.180044	-0.25111	-0.318339	-0.401781	-0.408474	-0.356267	-0.403625	-0.473829	-0.435841	-0.422663	-0.46071	-0.420968	-0.292846	-0.321195	-0.370486	-0.375186	-0.447294	-0.516576	-0.427542	-0.123197	0.35758	0.890415	1.2403	1.13315	0.845021	0.550998	0.204976	0.0438051	0.0646283	-0.102165	-0.204466	-0.269018	-0.35829	-0.348622	-0.388573	-0.330595	-0.365608	-0.478469	-0.487929	-0.390268	-0.39128
161.176	1.21076	1.08951	0.807926	0.663056	0.43647	0.447864	0.468568	0.210688	0.064658	-0.117366	-0.262414	-0.364864	-0.39241	-0.34303	-0.392261	-0.449138	-0.444349	-0.421682	-0.481533	-0.459818	-0.32414	-0.350585	-0.368523	-0.365608	-0.43013	-0.487126	-0.436109	-0.0720608	0.399227	0.855164	1.26107	1.14829	0.952052	0.847876	0.607161	0.572951	0.632803	0.328458	0.117936	-0.105943	-0.337526	-0.343059	-0.377328	-0.342048	-0.359093	-0.467195	-0.472788	-0.418677	-0.442386
162.353	1.09326	1.20244	1.11239	1.01202	0.856533	0.809056	0.79564	0.501766	0.300763	0.05148	-0.239687	-0.357279	-0.412341	-0.36772	-0.330655	-0.305964	-0.325806	-0.360105	-0.435127	-0.460829	-0.41713	-0.385687	-0.363763	-0.33241	-0.389316	-0.370397	-0.361979	-0.204675	0.125313	0.52717	0.967104	1.10933	1.208	1.1825	1.02707	0.915195	0.86507	0.56364	0.309598	0.0753373	-0.237813	-0.323099	-0.372628	-0.343981	-0.350585	-0.366708	-0.319232	-0.364775	-0.384735
163.529	0.902582	1.18908	1.3039	1.33154	1.10599	0.970376	0.941729	0.602342	0.508429	0.255339	-0.143871	-0.279489	-0.39714	-0.42656	-0.386699	-0.288979	-0.345766	-0.355375	-0.384825	-0.424746	-0.43605	-0.422633	-0.388424	-0.428166	-0.450983	-0.365638	-0.328751	-0.252151	-0.033062	0.334615	0.756552	1.03921	1.31235	1.31913	1.19214	1.0205	0.930455	0.652734	0.464998	0.33411	-0.0377026	-0.191348	-0.289157	-0.388573	-0.422752	-0.390536	-0.330744	-0.364924	-0.364953
164.706	0.532882	0.819289	1.00325	1.07937	1.01491	0.96755	0.966568	0.783503	0.745605	0.569233	0.195576	-0.0149756	-0.263455	-0.418023	-0.4019	-0.325003	-0.320243	-0.357308	-0.315602	-0.319499	-0.419956	-0.364894	-0.375216	-0.456664	-0.472877	-0.310605	-0.230109	-0.166717	0.0106071	0.190519	0.428468	0.596273	0.867539	0.97103	1.04689	1.02324	1.10195	0.903831	0.771217	0.654548	0.27524	0.0836369	-0.154521	-0.329822	-0.445658	-0.422901	-0.341274	-0.338389	-0.320332
165.882	0.163033	0.365017	0.513962	0.700151	0.703036	0.751376	0.900261	0.889612	0.977843	0.827113	0.45536	0.0807811	-0.242573	-0.374383	-0.403803	-0.290882	-0.334552	-0.435157	-0.47597	-0.510239	-0.520562	-0.435127	-0.386639	-0.416833	-0.397884	-0.274581	-0.237694	-0.257655	-0.239628	-0.145864	-0.0283025	0.133791	0.383223	0.465712	0.626824	0.65428	0.797425	0.829849	0.883127	0.902225	0.592109	0.316023	-0.0539447	-0.287194	-0.38777	-0.391577	-0.322296	-0.369743	-0.450388
167.059	-0.210505	-0.0644752	0.0854217	0.258224	0.237341	0.301953	0.414784	0.578663	0.795759	0.8062	0.691465	0.383312	0.0439241	-0.147708	-0.345975	-0.373431	-0.415226	-0.505301	-0.501464	-0.497835	-0.479778	-0.380214	-0.36882	-0.366738	-0.357249	-0.328751	-0.326966	-0.338389	-0.35829	-0.303347	-0.253877	-0.179955	-0.0243461	0.043002	0.150925	0.22098	0.379207	0.449559	0.719903	0.812983	0.767499	0.636551	0.170916	-0.0217283	-0.318637	-0.423913	-0.406719	-0.44536	-0.479481
168.235	-0.298587	-0.240758	-0.21229	-0.144734	-0.0632854	0.0620105	0.174872	0.46009	0.695243	0.848828	0.988284	0.806289	0.440397	0.114187	-0.16755	-0.37712	-0.370576	-0.43126	-0.418856	-0.399996	-0.364924	-0.322296	-0.416238	-0.425608	-0.412311	-0.437894	-0.397229	-0.284308	-0.273837	-0.290882	-0.284041	-0.303942	-0.260272	-0.213807	-0.0489471	0.12918	0.222944	0.33878	0.642233	0.743761	0.88982	0.997863	0.518038	0.253346	-0.0757198	-0.364001	-0.414215	-0.364686	-0.377953
169.412	-0.35359	-0.257744	-0.316525	-0.286034	-0.232072	-0.135244	-0.0461509	0.258194	0.603353	0.678257	0.937237	0.831069	0.414903	0.185313	-0.123048	-0.387651	-0.388632	-0.374413	-0.404607	-0.415137	-0.323188	-0.339341	-0.419153	-0.377269	-0.348771	-0.485371	-0.442683	-0.3336	-0.378102	-0.330625	-0.321968	-0.345618	-0.320035	-0.336128	-0.237545	-0.100202	-0.081223	0.0848565	0.437482	0.620636	0.806379	0.975136	0.567388	0.278006	0.0134926	-0.330803	-0.426471	-0.34767	-0.31825
170.588	-0.45604	-0.374472	-0.407671	-0.399044	-0.356416	-0.312568	-0.322058	-0.0564435	0.25162	0.429777	0.854629	1.00161	0.657582	0.404284	0.0988675	-0.266252	-0.303287	-0.201878	-0.174243	-0.216038	-0.125041	-0.16871	-0.237129	-0.128997	-0.098655	-0.275949	-0.331815	-0.35356	-0.447383	-0.393273	-0.371379	-0.379857	-0.338121	-0.367541	-0.315335	-0.225349	-0.260451	-0.179746	0.13391	0.38703	0.685664	1.03555	0.769135	0.502658	0.182309	-0.167669	-0.319232	-0.224308	-0.0660221
171.765	-0.44655	-0.403774	-0.418975	-0.420849	-0.36296	-0.318309	-0.339192	-0.169394	0.141585	0.40122	0.798466	1.07155	0.783473	0.395627	0.151996	-0.203604	-0.272856	-0.0387438	0.117757	0.113027	0.321586	0.228625	0.164966	0.194416	0.167822	0.073969	0.0816735	0.115794	-0.0415995	-0.131615	-0.308047	-0.449198	-0.438786	-0.426441	-0.344755	-0.258547	-0.25471	-0.203485	-0.00456406	0.326316	0.532019	0.970108	0.918943	0.559714	0.339851	-0.0158681	-0.230941	-0.0907124	0.18802
172.941	-0.531925	-0.52904	-0.52907	-0.579283	-0.525143	-0.40654	-0.383724	-0.242394	-0.00444507	0.184153	0.552753	0.888392	0.789006	0.494002	0.191679	-0.104099	-0.161095	0.184927	0.446584	0.420942	0.611563	0.485494	0.51301	0.584196	0.491235	0.550908	0.416391	0.418235	0.246593	0.0295859	-0.191496	-0.473144	-0.560394	-0.573661	-0.56313	-0.500572	-0.381909	-0.298468	-0.13932	0.119601	0.362191	0.760449	0.874232	0.677186	0.348269	0.0693879	-0.0934789	0.0609396	0.477194
174.118	-0.596477	-0.633542	-0.558579	-0.622982	-0.583953	-0.45482	-0.388365	-0.306768	-0.217734	0.0343455	0.417105	0.865516	1.0733	0.792635	0.475231	0.240197	0.101723	0.4553	0.767142	0.622986	0.8145	0.783265	0.772913	0.944555	0.881015	0.968175	0.808937	0.788977	0.585118	0.270569	0.0874148	-0.29475	-0.391458	-0.41719	-0.557449	-0.512887	-0.38768	-0.360075	-0.268215	-0.0918428	0.205809	0.664633	1.00982	0.971209	0.57313	0.352166	0.24222	0.365255	0.799388
175.294	-0.577468	-0.563279	-0.445658	-0.518628	-0.571697	-0.469158	-0.435841	-0.387442	-0.267947	-0.00158933	0.403867	0.907341	1.19753	1.0031	0.752923	0.550075	0.552039	0.748223	1.01369	0.944406	0.954729	1.00991	0.885685	0.842254	0.807152	0.908472	0.931228	1.12643	0.974779	0.701995	0.463957	0.037231	-0.0794084	-0.193311	-0.413293	-0.472996	-0.420819	-0.429267	-0.353471	-0.177129	0.0816438	0.611593	1.00411	1.08776	0.882086	0.646933	0.662164	0.75682	1.08577
176.471	-0.588832	-0.636309	-0.572858	-0.635297	-0.621019	-0.466273	-0.422514	-0.381671	-0.294452	-0.0727153	0.359484	0.846776	1.25919	1.24494	1.08568	0.998517	1.00235	1.10751	1.21187	0.996494	0.798228	0.733051	0.546238	0.498999	0.506644	0.648718	0.750126	1.01928	1.03549	0.920073	0.782611	0.40708	0.217381	-0.0577523	-0.335622	-0.431349	-0.404696	-0.420759	-0.40654	-0.319351	0.0077216	0.539604	1.04109	1.24411	1.14928	0.954967	0.973023	1.09624	1.26779
177.647	-0.545193	-0.586898	-0.587077	-0.576576	-0.563279	-0.399996	-0.395147	-0.377031	-0.292667	-0.187659	0.143251	0.616293	0.958566	1.19375	1.27529	1.20232	1.21668	1.0573	0.955919	0.659992	0.378284	0.388042	0.222022	0.227882	0.302786	0.344313	0.500695	0.685456	0.717851	0.856563	0.78737	0.665971	0.602401	0.219106	0.0209294	-0.21696	-0.273837	-0.379024	-0.433015	-0.382832	-0.231239	0.194505	0.66841	0.996554	1.16451	1.17406	1.24804	1.1665	1.1037
178.824	-0.37718	-0.403714	-0.456099	-0.44655	-0.461662	-0.366798	-0.382891	-0.301294	-0.154372	-0.104307	0.14798	0.564265	0.806974	1.0393	1.24881	1.18899	1.13509	0.881907	0.723711	0.468597	0.14328	0.129269	0.00873301	-0.0764337	-0.0300576	0.0808406	0.270391	0.397234	0.47892	0.75679	0.776691	0.873459	1.01854	0.620101	0.348031	0.014266	-0.233143	-0.424656	-0.456843	-0.432182	-0.367869	-0.0472813	0.31763	0.677959	0.979538	1.1104	1.1939	0.927569	0.790047
180	-0.363882	-0.354423	-0.419094	-0.393392	-0.423675	-0.385658	-0.404696	-0.230228	-0.0832756	0.0226548	0.288239	0.526248	0.738555	0.823037	0.863851	0.818337	0.577592	0.419306	0.32935	0.067603	-0.121055	-0.187391	-0.24058	-0.208244	-0.242454	-0.138159	-0.0357988	-0.00741981	0.139562	0.511196	0.68846	0.840083	1.07625	0.739536	0.402053	0.104311	-0.199974	-0.437983	-0.473918	-0.485281	-0.457973	-0.239806	0.0596902	0.305344	0.453278	0.562361	0.593685	0.376589	0.32349
181.176	-0.217823	-0.199855	-0.291001	-0.28056	-0.292846	-0.232072	-0.157287	0.0949111	0.334734	0.41886	0.609451	0.80388	0.855968	0.814381	0.730999	0.534785	0.219166	-0.0130718	-0.0774153	-0.268007	-0.374205	-0.342911	-0.390358	-0.349574	-0.382861	-0.301264	-0.214967	-0.252895	-0.182721	0.187961	0.429628	0.724395	1.10097	0.908382	0.622124	0.281725	-0.0567409	-0.312687	-0.351537	-0.398032	-0.539511	-0.51961	-0.371736	-0.203782	-0.0927352	0.0533243	0.135754	-0.0937467	-0.101332
182.353	0.0563288	0.0174192	-0.110703	-0.170465	-0.0556998	0.0714107	0.144232	0.552009	0.740667	0.90636	1.16427	1.18042	1.23819	1.02693	0.797574	0.56715	0.0940484	-0.115492	-0.17701	-0.322087	-0.344844	-0.346837	-0.431201	-0.420759	-0.444438	-0.373223	-0.2794	-0.266966	-0.224397	0.0429127	0.385126	0.659992	1.06878	1.04781	0.642025	0.305314	-0.0236024	-0.301324	-0.297516	-0.347789	-0.488286	-0.503487	-0.44185	-0.332677	-0.261581	-0.180044	-0.128849	-0.29582	-0.274878
183.529	0.280118	0.269677	0.233564	0.144321	0.142388	0.32352	0.345205	0.715114	0.969275	1.05539	1.21469	1.1966	1.26565	1.17658	0.941521	0.609719	0.0996707	-0.225498	-0.295582	-0.375246	-0.362901	-0.39717	-0.547989	-0.56792	-0.596269	-0.577231	-0.506075	-0.385479	-0.293649	-0.0812528	0.211788	0.519882	0.82152	0.957912	0.723622	0.329975	-0.0379109	-0.359242	-0.391339	-0.36766	-0.410378	-0.395236	-0.404815	-0.335444	-0.287223	-0.342226	-0.331845	-0.388811	-0.390566
184.706	0.576848	0.56834	0.469549	0.415379	0.458097	0.668589	0.749175	1.00908	1.23569	1.08672	0.984298	0.996613	1.07991	1.2345	1.2412	0.830623	0.286484	-0.135363	-0.30885	-0.41597	-0.413174	-0.474007	-0.619115	-0.625808	-0.564112	-0.607632	-0.537369	-0.388335	-0.32762	-0.163534	0.0270574	0.418622	0.674657	0.924743	0.871525	0.392593	0.0218516	-0.250099	-0.331517	-0.317328	-0.32881	-0.419778	-0.449257	-0.354363	-0.282315	-0.332737	-0.307154	-0.333719	-0.396158
185.882	0.838595	0.874619	0.812745	0.803136	0.819289	0.969156	0.909394	0.955056	1.03186	0.721807	0.542668	0.539783	0.746408	0.98525	1.17962	0.884704	0.325364	-0.0414508	-0.292667	-0.432123	-0.420819	-0.481652	-0.568961	-0.511995	-0.454999	-0.5573	-0.556288	-0.443367	-0.374145	-0.21577	0.00801907	0.361685	0.565485	0.868699	0.82506	0.357432	0.0663239	-0.190545	-0.318399	-0.321225	-0.319321	-0.438667	-0.485222	-0.334343	-0.266192	-0.321373	-0.289127	-0.347968	-0.426471
187.059	0.710622	0.882175	0.940777	0.993817	0.791862	0.771098	0.735074	0.57197	0.714221	0.365285	0.0600175	0.156815	0.410858	0.746289	1.02312	0.861798	0.343212	-0.0197352	-0.19691	-0.364686	-0.375186	-0.472044	-0.590706	-0.609685	-0.562297	-0.586779	-0.543021	-0.419688	-0.338002	-0.164516	0.0554066	0.446882	0.727459	0.957763	0.833568	0.379355	-0.0910099	-0.369772	-0.43126	-0.407522	-0.315454	-0.382623	-0.422544	-0.335236	-0.353382	-0.451191	-0.452143	-0.467403	-0.469099
188.235	0.449827	0.57197	0.569976	0.629769	0.565247	0.538861	0.631791	0.436322	0.456252	0.169874	-0.158269	-0.10981	0.187009	0.47889	0.783354	0.883752	0.475082	0.161426	-0.0272613	-0.306916	-0.394195	-0.451221	-0.542248	-0.592491	-0.547096	-0.510924	-0.477636	-0.395087	-0.309504	-0.173975	0.0611181	0.369003	0.669452	0.850613	0.668559	0.324412	-0.0776533	-0.367958	-0.390596	-0.364953	-0.309861	-0.348503	-0.404517	-0.389287	-0.451994	-0.531806	-0.513779	-0.547989	-0.499501
189.412	0.115139	0.140544	0.210658	0.251501	0.221159	0.31055	0.345533	0.143429	0.12921	-0.0490959	-0.26051	-0.207382	0.142596	0.376589	0.777762	1.05831	0.711128	0.384145	0.0845293	-0.225379	-0.341988	-0.33827	-0.385687	-0.451072	-0.463477	-0.429178	-0.416773	-0.435812	-0.363555	-0.113439	0.190846	0.499683	0.905318	0.929295	0.665733	0.402231	0.0211674	-0.292965	-0.297635	-0.320332	-0.37715	-0.40071	-0.419748	-0.440601	-0.473948	-0.436109	-0.429505	-0.516814	-0.468325
190.588	-0.279311	-0.232994	-0.0689671	-0.092527	-0.191288	-0.114272	-0.0801224	-0.17228	-0.151278	-0.194055	-0.286896	-0.274551	0.0810191	0.38236	0.648807	1.00899	0.791773	0.39182	0.169874	-0.151338	-0.340055	-0.331607	-0.375157	-0.439649	-0.456873	-0.400829	-0.425459	-0.472907	-0.362633	-0.0291056	0.267595	0.610582	0.984952	0.803166	0.485524	0.248586	-0.147589	-0.437983	-0.376228	-0.391369	-0.457825	-0.420759	-0.383873	-0.427482	-0.438013	-0.349871	-0.36885	-0.4666	-0.435187
191.765	-0.453898	-0.452054	-0.317387	-0.342881	-0.392351	-0.28886	-0.294482	-0.397021	-0.380779	-0.361889	-0.382742	-0.390387	-0.136256	0.163271	0.396609	0.827083	0.874441	0.639466	0.48951	0.180554	-0.0736077	-0.177039	-0.247124	-0.31822	-0.364745	-0.294422	-0.281244	-0.270892	-0.047906	0.238085	0.478057	0.676056	0.860846	0.639258	0.284551	0.101664	-0.188403	-0.42192	-0.375335	-0.382861	-0.447502	-0.35353	-0.323218	-0.410467	-0.439798	-0.417071	-0.37825	-0.39247	-0.343119
192.941	-0.428464	-0.435008	-0.409396	-0.413114	-0.409426	-0.318309	-0.332499	-0.404577	-0.429178	-0.430189	-0.398806	-0.385628	-0.185666	0.090211	0.41065	0.799358	0.926499	0.828957	0.603264	0.382509	0.213633	0.0362791	-0.0518921	-0.168532	-0.27464	-0.266995	-0.202533	-0.130574	0.0865521	0.548082	0.825834	0.989831	0.995453	0.597344	0.151669	-0.0900282	-0.280501	-0.393362	-0.367631	-0.432093	-0.509109	-0.474959	-0.418112	-0.425668	-0.404666	-0.373402	-0.348771	-0.338359	-0.346897
194.118	-0.307898	-0.325836	-0.348682	-0.366649	-0.372479	-0.409455	-0.451102	-0.477636	-0.501375	-0.493908	-0.417041	-0.367809	-0.349842	-0.157287	0.0370822	0.413416	0.725496	0.838446	0.755035	0.512445	0.424125	0.259949	0.253227	0.224758	0.0465717	-0.0737862	-0.14402	-0.0520706	0.231451	0.717761	1.03442	1.00218	0.760419	0.350768	-0.128938	-0.300491	-0.296653	-0.364894	-0.363882	-0.429386	-0.513036	-0.507265	-0.48076	-0.391399	-0.358082	-0.370397	-0.349485	-0.359034	-0.418856
195.294	-0.283297	-0.302097	-0.409307	-0.406362	-0.38652	-0.476714	-0.494771	-0.455861	-0.466362	-0.413263	-0.322236	-0.279668	-0.394463	-0.379262	-0.240728	0.110915	0.509232	0.886637	0.977724	0.875422	0.86397	0.733944	0.690156	0.660765	0.478831	0.326227	0.203013	0.253227	0.578425	0.975671	1.30277	1.09139	0.724514	0.442866	-0.0653082	-0.188611	-0.133578	-0.275741	-0.277615	-0.355375	-0.428553	-0.424656	-0.470229	-0.379946	-0.369386	-0.466094	-0.422425	-0.328572	-0.396069
196.471	-0.30885	-0.350407	-0.506967	-0.497418	-0.413025	-0.445301	-0.412192	-0.2841	-0.314472	-0.345885	-0.314591	-0.30995	-0.403982	-0.421057	-0.264526	-0.00108362	0.227555	0.627716	0.806141	0.821401	1.00914	1.0479	1.01158	1.07889	0.981234	0.774579	0.58601	0.542401	0.719725	1.0952	1.38999	1.15772	0.804148	0.509173	0.135784	0.0768247	0.147118	-0.0423135	-0.122007	-0.260451	-0.34886	-0.349812	-0.405856	-0.330744	-0.365757	-0.485192	-0.450001	-0.342881	-0.341929
197.647	-0.369505	-0.402554	-0.488881	-0.479391	-0.433878	-0.49837	-0.463417	-0.373283	-0.370486	-0.342107	-0.325955	-0.287164	-0.396218	-0.440869	-0.382028	-0.264556	-0.0938359	0.271283	0.538861	0.601509	0.846151	0.972101	1.01637	1.27808	1.27323	1.13298	0.982364	0.763305	0.821282	1.05251	1.23441	1.17275	1.00878	0.825923	0.609987	0.58717	0.659278	0.367248	0.175645	-0.067093	-0.328989	-0.335652	-0.395444	-0.331755	-0.343	-0.373253	-0.3618	-0.314472	-0.263277
198.824	-0.428494	-0.378935	-0.383664	-0.340947	-0.38179	-0.448246	-0.426501	-0.434979	-0.427334	-0.337318	-0.311706	-0.292816	-0.328929	-0.384051	-0.428583	-0.371706	-0.264467	0.0191148	0.315101	0.481032	0.719933	0.758753	0.695957	0.874173	0.976474	1.1187	1.24396	1.00408	0.874322	0.893152	0.94521	1.14428	1.23819	1.11221	1.07818	0.860043	0.826845	0.602193	0.359544	0.188943	-0.147768	-0.261671	-0.395415	-0.397318	-0.377209	-0.324021	-0.26997	-0.25581	-0.207501
200	-0.525292	-0.481503	-0.400918	-0.355315	-0.376228	-0.370516	-0.350556	-0.464399	-0.473799	-0.414126	-0.456783	-0.435038	-0.382921	-0.342197	-0.394403	-0.38771	-0.320303	-0.171387	0.0184306	0.121803	0.361685	0.301834	0.244749	0.511077	0.665406	1.00967	1.37574	1.20232	0.887708	0.758575	0.639942	0.825685	1.07604	1.03439	1.16153	0.985279	0.996613	0.813756	0.554924	0.466694	0.0712322	-0.0786647	-0.280649	-0.397318	-0.455088	-0.418082	-0.338448	-0.353649	-0.217972
201.176	-0.491052	-0.47014	-0.403833	-0.344963	-0.364864	-0.321284	-0.267144	-0.40657	-0.443546	-0.416	-0.496585	-0.471062	-0.398925	-0.359212	-0.400115	-0.395296	-0.346004	-0.269107	-0.218715	-0.173232	-0.0291949	-0.0775343	-0.0482034	0.274139	0.543293	0.96517	1.32366	1.16632	0.759765	0.497988	0.352791	0.438017	0.678822	0.749026	0.927272	0.86388	1.04489	0.970019	0.794718	0.770057	0.320753	0.0780146	-0.193222	-0.389554	-0.453154	-0.408622	-0.33476	-0.335652	-0.218091
202.353	-0.539273	-0.473888	-0.397199	-0.357368	-0.425697	-0.459966	-0.439917	-0.497805	-0.484448	-0.398984	-0.400769	-0.385568	-0.394076	-0.382802	-0.49489	-0.482545	-0.430457	-0.373521	-0.267144	-0.271011	-0.180996	-0.246321	-0.24168	0.0873553	0.421983	0.941521	1.20705	0.984268	0.544483	0.127276	-0.0292246	0.0332448	0.196379	0.283569	0.452326	0.42118	0.607875	0.734093	0.769195	0.84984	0.620428	0.317957	-0.0793787	-0.274849	-0.423704	-0.422812	-0.329048	-0.337437	-0.30998
203.529	-0.553462	-0.520413	-0.501523	-0.487274	-0.530884	-0.53377	-0.497686	-0.471211	-0.419956	-0.375246	-0.355226	-0.320124	-0.388394	-0.432153	-0.52907	-0.528058	-0.511995	-0.428523	-0.368672	-0.383932	-0.318547	-0.279578	-0.0747976	0.347198	0.723592	1.06875	1.0119	0.702798	0.29517	-0.0775046	-0.135363	-0.239776	-0.102998	-0.00631916	0.0344942	0.183528	0.303797	0.391165	0.649015	0.800697	0.848085	0.818724	0.382479	0.0808704	-0.237843	-0.416119	-0.384914	-0.357219	-0.295523
204.706	-0.498341	-0.480462	-0.553611	-0.53847	-0.516665	-0.513809	-0.486352	-0.373491	-0.344041	-0.410407	-0.402673	-0.342851	-0.458658	-0.489089	-0.459818	-0.454136	-0.511043	-0.437061	-0.40187	-0.449376	-0.319529	-0.10981	0.120494	0.448726	0.854569	0.972131	0.702917	0.450719	0.0829229	-0.21577	-0.224338	-0.292875	-0.283178	-0.270952	-0.2064	-0.0470135	0.0202155	0.198491	0.585267	0.758872	0.929473	1.03478	0.606179	0.285621	-0.0595669	-0.339252	-0.441731	-0.354244	-0.272707
205.882	-0.504974	-0.486085	-0.568782	-0.563101	-0.527106	-0.566849	-0.587761	-0.448305	-0.394225	-0.45125	-0.393273	-0.298408	-0.442653	-0.459728	-0.39244	-0.363109	-0.422842	-0.380184	-0.357368	-0.473977	-0.312776	0.0524319	0.308289	0.6602	0.933311	0.831932	0.44712	0.129478	-0.157852	-0.385509	-0.370397	-0.399044	-0.407343	-0.414066	-0.354185	-0.194858	-0.184417	-0.0212821	0.398572	0.628995	0.848679	1.1369	0.76616	0.408657	0.10916	-0.286182	-0.466362	-0.388424	-0.333451
207.059	-0.492778	-0.451994	-0.520413	-0.509942	-0.493789	-0.52785	-0.554474	-0.475703	-0.45485	-0.481593	-0.391458	-0.298557	-0.403952	-0.458896	-0.407641	-0.409545	-0.388721	-0.315721	-0.336545	-0.356446	-0.183822	0.206969	0.552931	0.846002	1.01672	0.706725	0.264025	-0.0384166	-0.322891	-0.401662	-0.358082	-0.431171	-0.405439	-0.443457	-0.373134	-0.264229	-0.2841	-0.185488	0.154763	0.508429	0.801203	1.18616	0.939587	0.548975	0.189656	-0.22172	-0.459699	-0.415048	-0.309802
208.235	-0.517438	-0.527909	-0.556437	-0.580086	-0.515564	-0.479421	-0.484151	-0.449049	-0.48894	-0.528951	-0.496794	-0.419956	-0.446521	-0.415167	-0.358171	-0.343059	-0.311825	-0.335533	-0.371587	-0.387651	-0.179122	0.26105	0.580448	0.871644	0.90398	0.524701	0.192958	-0.0583175	-0.275473	-0.313461	-0.389465	-0.475792	-0.523209	-0.53368	-0.452916	-0.350704	-0.265151	-0.147619	0.0864629	0.403272	0.639972	0.950921	0.887381	0.530799	0.140276	-0.269197	-0.532788	-0.455921	-0.316525
209.412	-0.605669	-0.61617	-0.625689	-0.633275	-0.606651	-0.514583	-0.478499	-0.487929	-0.524102	-0.551737	-0.513839	-0.470348	-0.40187	-0.393332	-0.37715	-0.379054	-0.347878	-0.372539	-0.473174	-0.442743	-0.281661	0.184123	0.633666	0.936166	0.884079	0.527616	0.118887	-0.120014	-0.31819	-0.389406	-0.464429	-0.614325	-0.638094	-0.609625	-0.576338	-0.474959	-0.344844	-0.224457	-0.0348469	0.209855	0.566139	0.854272	0.856087	0.612366	0.128793	-0.315751	-0.537548	-0.533799	-0.380006
210.588	-0.644668	-0.623845	-0.555545	-0.613463	-0.654217	-0.565927	-0.535495	-0.559204	-0.568723	-0.522347	-0.437983	-0.434235	-0.35823	-0.375276	-0.486144	-0.504111	-0.383813	-0.390536	-0.455088	-0.322325	-0.136642	0.215328	0.700924	0.907639	0.750335	0.450749	0.0912819	-0.154253	-0.373253	-0.430189	-0.525202	-0.634375	-0.574613	-0.545222	-0.596388	-0.540433	-0.419926	-0.314651	-0.164724	0.0325904	0.462975	0.665912	0.819438	0.711276	0.133702	-0.20756	-0.472074	-0.584043	-0.441672
211.765	-0.629407	-0.652194	-0.58675	-0.638064	-0.671262	-0.559323	-0.532669	-0.55251	-0.506105	-0.455891	-0.37712	-0.343981	-0.310664	-0.331517	-0.477577	-0.479451	-0.388484	-0.357308	-0.401037	-0.278686	-0.0550156	0.257064	0.740816	0.91335	0.72847	0.39762	0.0353569	-0.17695	-0.367541	-0.415911	-0.534603	-0.645739	-0.590736	-0.546204	-0.587969	-0.567949	-0.437001	-0.349752	-0.15336	0.0894079	0.52366	0.776869	0.915284	0.794748	0.237044	-0.138397	-0.419956	-0.544181	-0.449228
212.941	-0.588624	-0.637945	-0.642764	-0.680811	-0.656091	-0.52898	-0.503338	-0.48903	-0.46068	-0.473055	-0.395117	-0.349663	-0.322058	-0.360908	-0.423496	-0.397854	-0.390358	-0.342137	-0.393451	-0.357427	-0.145924	0.23636	0.632892	0.750424	0.684861	0.341665	-0.028243	-0.141878	-0.311527	-0.395028	-0.461513	-0.594484	-0.603051	-0.615456	-0.572768	-0.507294	-0.408593	-0.273926	-0.0918726	0.124302	0.546327	0.862096	0.893449	0.7285	0.252304	-0.199052	-0.480611	-0.548822	-0.434889
214.118	-0.489952	-0.540165	-0.583864	-0.591539	-0.563071	-0.478648	-0.495752	-0.492807	-0.481503	-0.515713	-0.438786	-0.330684	-0.352519	-0.366679	-0.411181	-0.414036	-0.41124	-0.364001	-0.328929	-0.292846	0.0210484	0.39765	0.648956	0.823364	0.825209	0.485732	0.218363	0.0202452	-0.2158	-0.329584	-0.399877	-0.477726	-0.530825	-0.501553	-0.429446	-0.384944	-0.297605	-0.180906	0.0182224	0.246801	0.55305	0.909691	0.93343	0.75328	0.40232	-0.0965429	-0.402792	-0.454909	-0.395087
215.294	-0.466243	-0.488048	-0.526006	-0.498459	-0.517438	-0.473799	-0.535554	-0.524131	-0.484329	-0.50899	-0.390358	-0.272737	-0.350585	-0.443605	-0.487245	-0.492926	-0.529932	-0.400948	-0.344041	-0.272885	0.0249751	0.39768	0.724841	0.885893	1.00622	0.649759	0.251471	0.00406267	-0.268036	-0.385687	-0.374324	-0.43126	-0.446431	-0.443695	-0.345975	-0.321373	-0.327977	-0.21226	0.112016	0.432514	0.726477	1.10109	0.907669	0.64607	0.366267	-0.0794084	-0.336277	-0.402673	-0.390209
216.471	-0.51369	-0.524221	-0.565927	-0.557359	-0.530854	-0.509853	-0.545996	-0.484329	-0.478648	-0.551707	-0.495752	-0.376198	-0.429356	-0.452143	-0.417011	-0.441672	-0.542218	-0.480552	-0.380065	-0.363942	-0.0916941	0.371978	0.579644	0.826934	1.06771	0.853439	0.5131	0.241238	-0.0877377	-0.330536	-0.365697	-0.420819	-0.477636	-0.467314	-0.317387	-0.238706	-0.210267	-0.0243163	0.308497	0.537968	0.75795	1.02818	0.69432	0.423233	0.22687	-0.214075	-0.39128	-0.393243	-0.399728
217.647	-0.481414	-0.460651	-0.523239	-0.508901	-0.505242	-0.449138	-0.427423	-0.394225	-0.382832	-0.480552	-0.485311	-0.416119	-0.434175	-0.45607	-0.381225	-0.420997	-0.532847	-0.468266	-0.433045	-0.370486	-0.131496	0.273247	0.520685	0.834431	1.17394	1.10201	0.842254	0.513367	0.0971124	-0.194084	-0.30882	-0.35823	-0.407462	-0.355315	-0.168532	-0.0195567	0.0903598	0.296241	0.562807	0.757117	0.895561	0.947649	0.617483	0.32352	0.0825957	-0.256851	-0.41603	-0.42659	-0.390387
218.824	-0.518539	-0.482604	-0.46071	-0.499441	-0.549893	-0.497597	-0.425638	-0.419986	-0.380095	-0.360075	-0.374205	-0.356208	-0.366649	-0.385806	-0.414423	-0.429475	-0.466422	-0.416	-0.387472	-0.336396	-0.208304	0.0550794	0.300674	0.6685	1.01553	1.14654	1.02716	0.596809	0.177758	-0.0831566	-0.214104	-0.210386	-0.125904	-0.144763	-0.0517731	0.173028	0.305582	0.434685	0.73436	0.878427	0.860489	0.77684	0.412672	0.0665321	-0.149761	-0.342226	-0.483497	-0.52434	-0.419807
220	-0.449376	-0.394433	-0.352697	-0.456813	-0.517706	-0.503368	-0.384825	-0.402941	-0.366827	-0.323039	-0.387413	-0.368464	-0.340888	-0.320243	-0.370695	-0.379232	-0.376436	-0.360194	-0.33351	-0.341066	-0.280322	-0.179062	-0.10514	0.257927	0.623908	1.02032	1.21576	0.860281	0.4318	0.156756	-0.0348171	0.102586	0.247694	0.195665	0.302875	0.389142	0.620458	0.744712	0.862334	0.924952	0.612961	0.335924	0.0542465	-0.186737	-0.283475	-0.360283	-0.464666	-0.529189	-0.428553
221.176	-0.372569	-0.335533	-0.366857	-0.444409	-0.468296	-0.383873	-0.220768	-0.309058	-0.340263	-0.343892	-0.461365	-0.450983	-0.382653	-0.311765	-0.34416	-0.342226	-0.320541	-0.327977	-0.36769	-0.368583	-0.286004	-0.243465	-0.126855	0.256172	0.607845	1.00607	1.30286	1.02023	0.651484	0.496917	0.385067	0.58601	0.788025	0.763483	0.757861	0.841272	1.0252	0.955086	0.90865	0.820568	0.331254	0.0523426	-0.0785457	-0.308106	-0.354601	-0.376436	-0.475138	-0.553849	-0.396248
222.353	-0.379292	-0.336515	-0.346986	-0.429327	-0.444647	-0.454136	-0.341304	-0.399222	-0.448395	-0.394136	-0.462227	-0.451756	-0.407224	-0.348682	-0.438846	-0.406659	-0.357457	-0.25111	-0.130693	-0.0205384	0.117073	0.125521	0.171035	0.461012	0.744355	1.07616	1.33502	1.11132	0.836364	0.787192	0.78618	1.04213	1.25655	1.10382	0.931437	0.789066	0.782462	0.571077	0.53309	0.36353	-0.0698893	-0.232042	-0.300342	-0.390447	-0.398062	-0.383902	-0.487364	-0.541504	-0.377358
223.529	-0.363972	-0.305102	-0.344011	-0.374294	-0.38774	-0.453214	-0.411538	-0.422009	-0.461692	-0.426471	-0.406421	-0.345707	-0.363793	-0.372539	-0.457914	-0.427631	-0.344249	-0.0824427	0.11389	0.273336	0.424214	0.468835	0.50956	0.756879	0.97106	1.10278	1.16433	0.987124	0.876107	0.954015	1.06688	1.19762	1.20621	1.00411	0.75203	0.540497	0.522619	0.334943	0.220148	0.0524319	-0.222642	-0.350526	-0.39238	-0.358141	-0.328751	-0.350645	-0.384765	-0.399163	-0.382118
224.706	-0.419807	-0.388365	-0.486055	-0.438608	-0.336307	-0.36772	-0.364091	-0.341304	-0.456932	-0.532788	-0.497537	-0.365727	-0.400085	-0.369802	-0.34892	-0.337497	-0.21699	0.158541	0.379474	0.487636	0.673557	0.738168	0.814024	1.10216	1.26041	1.14752	0.943514	0.76152	0.779428	1.00994	1.27169	1.21758	0.99575	0.739566	0.375548	0.310996	0.299811	0.101723	-0.0064084	-0.232042	-0.336485	-0.388484	-0.399014	-0.341929	-0.329643	-0.414066	-0.406421	-0.340233	-0.349752
225.882	-0.412281	-0.418915	-0.503308	-0.442534	-0.328781	-0.307035	-0.301562	-0.255096	-0.387829	-0.491142	-0.451102	-0.34773	-0.321314	-0.304298	-0.197981	-0.0585555	0.0780444	0.497185	0.753071	0.818486	0.930425	0.927659	0.855611	0.921917	1.00441	0.839458	0.589015	0.526426	0.637206	0.986172	1.34076	1.22127	0.890385	0.531781	0.120345	-0.0721798	-0.111774	-0.291864	-0.343059	-0.447354	-0.422842	-0.394165	-0.414155	-0.32295	-0.356148	-0.492689	-0.487929	-0.348652	-0.29939
227.059	-0.386639	-0.344844	-0.358052	-0.338151	-0.289871	-0.321254	-0.371736	-0.383129	-0.461781	-0.489178	-0.402703	-0.267114	-0.263336	-0.245488	-0.0680747	0.17749	0.46479	0.885923	1.05081	1.01294	0.93813	0.773121	0.610076	0.552277	0.492544	0.389172	0.194714	0.235348	0.518722	0.860073	1.26487	1.15772	0.846746	0.510987	0.0283365	-0.228591	-0.260629	-0.390477	-0.414066	-0.425459	-0.405648	-0.370397	-0.368583	-0.290704	-0.321046	-0.459431	-0.434741	-0.312479	-0.270833
228.235	-0.382058	-0.344963	-0.331607	-0.305102	-0.329732	-0.32411	-0.375484	-0.435157	-0.469188	-0.497597	-0.393124	-0.259469	-0.155205	-0.0121199	0.262984	0.542728	0.745575	0.907758	0.869651	0.6696	0.497095	0.290381	0.162438	0.102824	0.0335721	-0.0347279	-0.163683	-0.0984765	0.130905	0.588926	0.984238	1.10846	0.978556	0.611504	0.24457	-0.0958587	-0.164754	-0.322177	-0.387502	-0.408325	-0.475881	-0.41603	-0.421801	-0.348682	-0.37709	-0.416803	-0.3618	-0.332499	-0.273778
229.412	-0.396396	-0.396396	-0.366976	-0.404874	-0.457914	-0.367779	-0.367839	-0.424656	-0.394225	-0.383694	-0.248939	-0.154164	0.0924718	0.267714	0.525742	0.830058	0.911506	0.864118	0.751197	0.539783	0.280921	0.115942	-0.108829	-0.254769	-0.334462	-0.306976	-0.277466	-0.164843	0.0484457	0.476034	0.846597	1.10266	1.22314	0.911238	0.558583	0.173623	-0.0489471	-0.287967	-0.374235	-0.394106	-0.495782	-0.430308	-0.376347	-0.39244	-0.43599	-0.442564	-0.446283	-0.410348	-0.301294
230.588	-0.331845	-0.326074	-0.250129	-0.349723	-0.474007	-0.389554	-0.396277	-0.480552	-0.403625	-0.389346	-0.251765	-0.107668	0.233831	0.433704	0.604454	0.786329	0.711276	0.594726	0.449648	0.263906	0.0335423	-0.109632	-0.261433	-0.330476	-0.408355	-0.339162	-0.301145	-0.247303	-0.0300278	0.294248	0.642144	0.843176	1.0783	0.904813	0.549213	0.278988	0.0108451	-0.307898	-0.402703	-0.432034	-0.50429	-0.393362	-0.324229	-0.361265	-0.440958	-0.483556	-0.498638	-0.503457	-0.380065
231.765	-0.149701	-0.157228	-0.0357988	-0.131645	-0.281482	-0.234987	-0.307154	-0.385628	-0.346718	-0.335325	-0.122929	0.116032	0.548439	0.800608	0.891783	0.917217	0.605197	0.262835	0.0314897	-0.181799	-0.32411	-0.352519	-0.423734	-0.44542	-0.498578	-0.410259	-0.36186	-0.414155	-0.340055	-0.0206276	0.24576	0.535975	0.927569	0.834728	0.600557	0.429033	0.107702	-0.219608	-0.326877	-0.391458	-0.527225	-0.498787	-0.436228	-0.449495	-0.433343	-0.401126	-0.423853	-0.5302	-0.493997
232.941	0.307307	0.25516	0.27045	0.172819	0.10919	0.179483	0.0892294	-0.0708412	-0.145745	-0.251021	-0.0661114	0.195517	0.647944	0.870722	0.992211	0.957019	0.559595	0.265691	0.00593676	-0.20167	-0.286986	-0.317328	-0.435008	-0.45958	-0.505182	-0.438727	-0.357189	-0.382861	-0.296445	-0.0869643	0.21167	0.468657	0.873489	0.940956	0.690572	0.473625	0.148486	-0.210089	-0.317328	-0.36299	-0.480641	-0.489238	-0.435157	-0.433253	-0.424835	-0.385003	-0.433283	-0.520621	-0.505182
234.118	0.57188	0.649729	0.657463	0.651722	0.56718	0.523571	0.451255	0.169815	0.0172408	-0.193311	-0.181829	0.141466	0.595708	0.91805	1.07839	0.876285	0.397382	0.076081	-0.139171	-0.286093	-0.286986	-0.364805	-0.523239	-0.580086	-0.606651	-0.576249	-0.492807	-0.402732	-0.289841	-0.141937	0.0714404	0.337917	0.6602	0.887857	0.773924	0.464909	0.0685847	-0.317447	-0.426471	-0.439827	-0.425519	-0.404636	-0.40184	-0.360075	-0.339371	-0.40297	-0.434235	-0.482664	-0.49953
235.294	0.716006	0.810871	0.912458	1.02059	0.922899	0.86986	0.72264	0.487547	0.377571	0.178323	0.168	0.418354	0.763424	1.10091	1.27448	0.91692	0.440099	0.057132	-0.195096	-0.35243	-0.378072	-0.459609	-0.609536	-0.63143	-0.593473	-0.630389	-0.54784	-0.403625	-0.324973	-0.199855	-0.0718526	0.303708	0.582411	0.859418	0.885953	0.468776	0.0402355	-0.236742	-0.376198	-0.391458	-0.350585	-0.416862	-0.439708	-0.365667	-0.300372	-0.361235	-0.359301	-0.381136	-0.456902
236.471	0.762293	0.765179	0.768153	0.882056	0.940837	1.04706	0.978556	0.930158	0.8098	0.582143	0.594607	0.636313	0.92168	1.1842	1.29983	0.909215	0.383996	0.0409494	-0.239598	-0.374264	-0.387502	-0.460472	-0.567801	-0.516665	-0.474929	-0.566938	-0.548792	-0.45009	-0.356297	-0.225438	0.000284757	0.352018	0.563432	0.86983	0.868789	0.411691	0.116775	-0.13923	-0.321284	-0.355345	-0.346659	-0.444349	-0.468177	-0.344785	-0.291864	-0.35356	-0.352519	-0.394284	-0.468177
237.647	0.393515	0.410679	0.465742	0.568251	0.650741	0.753964	0.786032	0.951903	1.01446	0.932924	0.960559	0.921739	1.07152	1.20416	1.15481	0.703453	0.192512	-0.117426	-0.29936	-0.379976	-0.380957	-0.508038	-0.604896	-0.626819	-0.585976	-0.618133	-0.565808	-0.438638	-0.365697	-0.193162	0.0647175	0.5142	0.771158	1.0216	0.890713	0.38233	-0.0605783	-0.332767	-0.425727	-0.427512	-0.34294	-0.410259	-0.422693	-0.358201	-0.346034	-0.45134	-0.455088	-0.465529	-0.493908
238.824	0.165978	0.125253	0.204054	0.284729	0.296093	0.410739	0.365969	0.646606	0.839101	0.981323	1.24313	1.16543	1.24691	1.10653	0.875095	0.49775	-0.00280897	-0.230376	-0.347819	-0.420878	-0.445539	-0.524221	-0.590647	-0.640979	-0.603973	-0.546977	-0.488137	-0.426382	-0.354334	-0.224367	0.0165268	0.36353	0.646159	0.848025	0.654548	0.299781	-0.0824427	-0.379262	-0.390685	-0.354542	-0.320332	-0.332618	-0.378221	-0.386758	-0.443754	-0.541444	-0.51955	-0.539451	-0.501434
240	0.0266409	-0.0310392	-0.0897605	-0.0659924	0.0325309	0.0921149	0.102348	0.363084	0.595381	0.831545	1.13033	1.12375	1.1267	0.768272	0.500784	0.333991	-0.114629	-0.255989	-0.326014	-0.438905	-0.454076	-0.453035	-0.455832	-0.51369	-0.530825	-0.476714	-0.438786	-0.468117	-0.394106	-0.166509	0.149289	0.490462	0.86983	0.902017	0.604216	0.342469	-0.0121496	-0.316584	-0.288116	-0.289068	-0.367839	-0.383962	-0.392529	-0.450358	-0.47603	-0.455088	-0.436169	-0.511072	-0.476833
241.176	-0.199826	-0.197773	-0.297427	-0.274611	-0.249087	-0.259588	-0.216068	-0.0794679	0.175556	0.326286	0.489421	0.595589	0.552961	0.303648	0.130043	0.0864629	-0.215146	-0.343268	-0.333689	-0.4702	-0.529962	-0.491052	-0.4843	-0.52312	-0.545014	-0.463387	-0.457735	-0.51372	-0.393154	-0.0869048	0.225978	0.625961	0.946459	0.777583	0.443818	0.193494	-0.175225	-0.445509	-0.361056	-0.354482	-0.425757	-0.391607	-0.353679	-0.432391	-0.454225	-0.374472	-0.380243	-0.460859	-0.432331
242.353	-0.292727	-0.28883	-0.345766	-0.337229	-0.369445	-0.379857	-0.427363	-0.406451	-0.254739	-0.180877	-0.0765824	0.0524021	0.0609396	-0.115403	-0.190307	-0.140004	-0.305131	-0.359301	-0.300461	-0.402881	-0.495752	-0.460591	-0.474751	-0.509763	-0.537399	-0.449109	-0.392291	-0.398955	-0.139915	0.141644	0.387298	0.67436	0.821342	0.596511	0.263668	0.0637359	-0.220649	-0.433997	-0.370397	-0.379916	-0.429416	-0.327948	-0.305221	-0.401989	-0.446521	-0.414185	-0.390566	-0.383873	-0.336455
243.529	-0.361979	-0.395058	-0.434949	-0.41121	-0.414959	-0.415881	-0.393124	-0.412103	-0.349574	-0.360075	-0.392351	-0.323129	-0.33351	-0.38182	-0.38179	-0.261373	-0.301294	-0.350734	-0.318488	-0.435098	-0.468266	-0.453035	-0.471032	-0.488018	-0.54784	-0.522138	-0.419718	-0.325895	-0.00622992	0.446882	0.755957	1.01175	0.995572	0.584136	0.151758	-0.114451	-0.275503	-0.390239	-0.357903	-0.423437	-0.500423	-0.46068	-0.406629	-0.432242	-0.40657	-0.3524	-0.347819	-0.3336	-0.349752
244.706	-0.486293	-0.531896	-0.554742	-0.551886	-0.548941	-0.464369	-0.435841	-0.437686	-0.456694	-0.546948	-0.530884	-0.540374	-0.531866	-0.410407	-0.364745	-0.316435	-0.293649	-0.357308	-0.448424	-0.523388	-0.499649	-0.499649	-0.501523	-0.447354	-0.507175	-0.528891	-0.461573	-0.274819	0.144381	0.638366	0.96639	1.01369	0.764286	0.368855	-0.0577523	-0.263307	-0.247065	-0.339936	-0.340798	-0.422455	-0.515534	-0.492807	-0.4796	-0.394136	-0.37709	-0.35234	-0.349514	-0.355315	-0.392321
245.882	-0.554652	-0.55379	-0.449436	-0.438043	-0.477785	-0.375276	-0.345856	-0.425549	-0.413204	-0.4796	-0.461603	-0.475762	-0.480462	-0.404488	-0.427066	-0.421444	-0.379738	-0.361979	-0.471181	-0.496853	-0.389673	-0.445539	-0.446461	-0.411359	-0.445569	-0.510031	-0.438935	-0.14872	0.34824	0.818545	1.19408	1.07836	0.771128	0.515212	0.0724221	-0.0412426	-0.0383273	-0.196732	-0.223177	-0.344636	-0.428226	-0.412103	-0.462495	-0.378845	-0.378845	-0.459371	-0.428107	-0.3524	-0.401781
247.059	-0.302543	-0.341364	-0.189652	-0.209553	-0.234124	-0.145924	-0.161987	-0.259677	-0.320422	-0.356446	-0.309028	-0.368731	-0.368642	-0.379916	-0.457527	-0.460442	-0.409217	-0.379054	-0.428464	-0.431379	-0.320422	-0.381076	-0.438965	-0.409515	-0.465529	-0.492986	-0.415226	-0.09571	0.377541	0.900827	1.29058	1.12944	0.862988	0.62602	0.252423	0.250579	0.303767	0.0686144	-0.0128041	-0.205448	-0.332648	-0.345856	-0.410467	-0.344695	-0.382683	-0.508782	-0.46895	-0.411329	-0.399044
248.235	0.129775	0.0757538	0.141168	0.187693	0.240822	0.331908	0.307337	0.107316	-0.0794382	-0.243495	-0.297576	-0.345023	-0.344963	-0.335384	-0.334224	-0.318994	-0.340888	-0.350556	-0.433194	-0.445688	-0.371617	-0.376228	-0.356297	-0.327739	-0.370576	-0.393362	-0.383932	-0.172577	0.263757	0.722521	1.11893	1.1427	1.06021	0.943722	0.790166	0.806408	0.799745	0.497333	0.294427	0.0154559	-0.259618	-0.300372	-0.381017	-0.322831	-0.344636	-0.375871	-0.343595	-0.363793	-0.363912
249.412	0.480556	0.576491	0.674092	0.760449	0.746289	0.683641	0.650592	0.381289	0.184064	-0.00929389	-0.221779	-0.31477	-0.328929	-0.350704	-0.327769	-0.255602	-0.321046	-0.361056	-0.420908	-0.44188	-0.420938	-0.382802	-0.37709	-0.369445	-0.394165	-0.349574	-0.326877	-0.272975	0.0286935	0.383907	0.818248	1.10284	1.30762	1.28037	1.19125	1.03109	0.890623	0.641311	0.44126	0.251471	-0.0680747	-0.213242	-0.311914	-0.346807	-0.343862	-0.325746	-0.299152	-0.335414	-0.355523
250.588	0.844753	0.816523	0.830682	0.972994	0.963564	0.925547	0.938903	0.656303	0.462797	0.256112	-0.0624822	-0.197119	-0.310843	-0.436972	-0.435931	-0.344874	-0.389525	-0.434116	-0.394284	-0.420938	-0.467255	-0.390298	-0.398895	-0.456694	-0.472907	-0.361919	-0.271844	-0.25111	-0.0518624	0.247396	0.541389	0.845824	1.11605	1.12575	1.1693	1.0205	1.00334	0.777702	0.599486	0.510244	0.121505	-0.0510294	-0.25111	-0.374235	-0.452024	-0.435901	-0.375127	-0.420789	-0.38301
251.765	0.92162	0.833598	0.721688	0.826934	0.925576	0.992865	1.13324	0.976861	0.872507	0.602223	0.194505	-0.0359773	-0.267263	-0.384795	-0.414126	-0.323991	-0.382861	-0.448305	-0.43129	-0.439887	-0.480552	-0.396962	-0.369415	-0.454731	-0.472847	-0.333362	-0.280352	-0.244387	-0.109691	-0.00477229	0.16217	0.331908	0.593655	0.691494	0.873519	0.837554	0.974957	0.913291	0.841243	0.820301	0.423887	0.163152	-0.121263	-0.316525	-0.424567	-0.395058	-0.351418	-0.393213	-0.420819
252.941	0.656274	0.607131	0.488498	0.53782	0.605227	0.678227	0.829016	0.885001	0.924654	0.796622	0.521667	0.173652	-0.135333	-0.307928	-0.389346	-0.332529	-0.379083	-0.491945	-0.530973	-0.542337	-0.513809	-0.393273	-0.376168	-0.368553	-0.3477	-0.286896	-0.287937	-0.320184	-0.317358	-0.292935	-0.185607	-0.0652487	0.139681	0.242161	0.375726	0.372811	0.501706	0.624027	0.772943	0.881997	0.712109	0.435221	0.0113508	-0.192419	-0.382921	-0.427423	-0.380987	-0.428464	-0.491142
254.118	0.38233	0.198402	0.113979	0.13864	0.186087	0.338899	0.428885	0.605287	0.79097	0.881907	0.909483	0.721807	0.342707	0.0383316	-0.242245	-0.35713	-0.391428	-0.449257	-0.467344	-0.444557	-0.375246	-0.33357	-0.340233	-0.368702	-0.357368	-0.368612	-0.345945	-0.285082	-0.288919	-0.286182	-0.241353	-0.234838	-0.138933	-0.0734887	-0.0148566	0.136736	0.233415	0.333931	0.651514	0.80034	0.912964	0.910167	0.446525	0.156548	-0.171447	-0.428315	-0.401781	-0.391399	-0.420789
255.294	0.0749209	0.00385444	-0.131764	-0.157287	-0.0492149	0.0713215	0.100682	0.412732	0.693339	0.804207	1.01851	0.916028	0.48954	0.186117	-0.0801819	-0.336277	-0.325865	-0.390387	-0.413263	-0.394284	-0.332588	-0.291834	-0.383843	-0.400888	-0.433253	-0.480581	-0.454999	-0.317387	-0.291775	-0.301234	-0.261195	-0.29347	-0.306649	-0.300164	-0.212944	-0.0566219	0.0125407	0.199473	0.548201	0.726477	0.900678	1.01158	0.61433	0.306296	0.037231	-0.286956	-0.372331	-0.323099	-0.330714
256.471	-0.149672	-0.18757	-0.336604	-0.321225	-0.252955	-0.149493	-0.162761	0.14917	0.471453	0.568162	0.907579	0.982453	0.546506	0.29993	0.036517	-0.358052	-0.371379	-0.34303	-0.367779	-0.377269	-0.259677	-0.272945	-0.360253	-0.28526	-0.261581	-0.44655	-0.438995	-0.390536	-0.491975	-0.415018	-0.367393	-0.353144	-0.343595	-0.379857	-0.31822	-0.181799	-0.184684	-0.0317532	0.345503	0.539813	0.747271	1.03636	0.666536	0.386971	0.187098	-0.236742	-0.368553	-0.303287	-0.255929
257.647	-0.312776	-0.310843	-0.392529	-0.386669	-0.325984	-0.252984	-0.307987	-0.0691158	0.217113	0.37644	0.803077	1.08374	0.760687	0.510333	0.21753	-0.252895	-0.306024	-0.202681	-0.149582	-0.126796	0.0315492	0.0173002	-0.0500775	-0.0130718	-0.0321994	-0.256019	-0.238973	-0.23225	-0.348771	-0.285111	-0.328632	-0.383486	-0.352132	-0.409188	-0.360848	-0.285141	-0.297576	-0.197892	0.0808704	0.364333	0.596511	1.02318	0.876136	0.586159	0.372989	-0.0385058	-0.251913	-0.1876	-0.0283322
258.824	-0.402881	-0.418945	-0.479689	-0.503219	-0.40657	-0.309921	-0.315602	-0.16398	0.0379449	0.153692	0.551831	0.897941	0.744593	0.466694	0.210866	-0.190307	-0.217912	0.00120693	0.255279	0.286544	0.407913	0.406931	0.312097	0.358651	0.297848	0.261734	0.237133	0.243648	0.0940187	-0.0310095	-0.255781	-0.470794	-0.499292	-0.517468	-0.449168	-0.36769	-0.277556	-0.204437	-0.0460319	0.189062	0.340505	0.778535	0.824911	0.627805	0.406158	0.034405	-0.135393	-0.0198542	0.329915
260	-0.546948	-0.571608	-0.60207	-0.61614	-0.554474	-0.427393	-0.377061	-0.280441	-0.1876	-0.00453432	0.42478	0.815452	0.919062	0.652555	0.309538	-0.000518422	-0.0775343	0.294248	0.569114	0.529252	0.699913	0.657136	0.691227	0.880896	0.818248	0.814381	0.63902	0.558375	0.368022	0.139592	-0.0775938	-0.396069	-0.477755	-0.50902	-0.527076	-0.456873	-0.352519	-0.306083	-0.194025	-0.0538257	0.234248	0.699764	0.898804	0.820271	0.462945	0.133017	0.0598985	0.206672	0.630423
261.176	-0.599184	-0.590706	-0.520473	-0.587731	-0.609625	-0.499501	-0.45488	-0.427423	-0.384735	-0.101273	0.337501	0.793647	1.1408	0.904634	0.623165	0.428766	0.35758	0.637443	0.900975	0.801381	0.921828	0.938844	0.891486	0.977813	0.910316	1.00119	0.895978	0.950921	0.751138	0.494299	0.253346	-0.142949	-0.201878	-0.322236	-0.484419	-0.523328	-0.476863	-0.473115	-0.400918	-0.224605	0.0966365	0.572594	0.982156	1.04867	0.727399	0.550135	0.534012	0.625902	1.02407
262.353	-0.58205	-0.617181	-0.540344	-0.582972	-0.616259	-0.489981	-0.456754	-0.458717	-0.356208	-0.0538554	0.401071	0.841094	1.24973	1.0885	0.890415	0.843087	0.821312	1.07836	1.2594	1.06682	0.990931	0.845883	0.697027	0.699913	0.655322	0.904515	0.901749	1.15767	1.10671	0.851743	0.673378	0.247634	0.0786988	-0.128849	-0.358349	-0.497656	-0.458777	-0.489149	-0.458747	-0.279549	0.0559421	0.565098	1.0534	1.17575	0.985279	0.858228	0.850732	1.03555	1.37018
263.529	-0.507086	-0.576368	-0.591598	-0.618044	-0.599095	-0.442475	-0.398806	-0.377061	-0.302157	-0.127837	0.246563	0.685634	1.07241	1.14734	1.13312	1.14065	1.08107	1.11804	1.09148	0.773805	0.627716	0.526337	0.441111	0.45536	0.451522	0.610671	0.633338	0.843831	0.91805	0.884049	0.803493	0.52369	0.346276	-0.0149459	-0.235969	-0.408533	-0.415226	-0.406748	-0.417041	-0.335444	-0.10511	0.353832	0.86388	1.11706	1.14455	1.11896	1.11242	1.12182	1.20815
264.706	-0.402673	-0.468206	-0.534662	-0.521335	-0.486352	-0.359063	-0.349544	-0.324943	-0.259469	-0.194322	0.116656	0.543472	0.886578	1.14737	1.31988	1.32354	1.24601	1.02981	0.856384	0.502718	0.25989	0.236449	0.0943459	0.0593035	0.114247	0.154822	0.366148	0.526337	0.590978	0.802571	0.807301	0.815749	0.866944	0.511344	0.201228	-0.0993392	-0.273807	-0.408474	-0.446312	-0.398865	-0.299479	0.062784	0.477046	0.840231	1.12283	1.25369	1.35233	1.13892	0.979627
265.882	-0.37126	-0.387472	-0.449168	-0.401691	-0.417011	-0.365638	-0.388484	-0.251021	-0.140093	-0.0739349	0.192512	0.500754	0.758634	0.956781	1.0952	1.03347	0.885655	0.641073	0.491324	0.251471	-0.0235726	-0.044247	-0.110524	-0.163623	-0.151338	-0.0803008	0.073255	0.150033	0.312305	0.6414	0.795997	0.91341	1.0993	0.778803	0.407972	0.0837559	-0.210178	-0.45488	-0.495604	-0.475703	-0.439827	-0.157228	0.175526	0.450571	0.748312	0.857366	0.911357	0.6685	0.495995
267.059	-0.299241	-0.319232	-0.368583	-0.329613	-0.294601	-0.250902	-0.292667	-0.0460616	0.0695366	0.135724	0.455211	0.663859	0.803226	0.862096	0.822264	0.671415	0.414457	0.156548	0.105501	-0.0907422	-0.267085	-0.221452	-0.282077	-0.301056	-0.324884	-0.261343	-0.111595	-0.120103	0.0297941	0.416718	0.608321	0.791178	1.11456	0.838565	0.472465	0.228834	-0.154164	-0.434889	-0.442415	-0.50896	-0.544151	-0.365846	-0.150743	0.10446	0.302637	0.360496	0.478087	0.171689	0.0541572
268.235	-0.140956	-0.175106	-0.228205	-0.231031	-0.159102	-0.0945796	-0.0235131	0.289459	0.466783	0.648658	0.896037	1.02026	1.06485	0.94634	0.764375	0.512148	0.161248	-0.0691158	-0.129711	-0.282375	-0.358141	-0.338121	-0.405439	-0.388335	-0.424508	-0.354334	-0.260451	-0.272826	-0.191258	0.136825	0.466783	0.712288	1.12958	1.0205	0.642144	0.359722	-0.0195865	-0.337259	-0.364805	-0.429565	-0.547156	-0.508246	-0.425757	-0.25581	-0.120162	-0.0129528	0.0875635	-0.136434	-0.16398
269.412	0.0714404	0.0335721	0.000433494	-0.056384	0.0117375	0.188972	0.231541	0.591841	0.864951	1.02603	1.25161	1.30759	1.29629	1.11049	0.851743	0.508548	0.0456495	-0.197981	-0.250069	-0.317477	-0.317417	-0.364805	-0.477696	-0.524102	-0.527969	-0.458747	-0.366738	-0.266222	-0.169573	0.0495166	0.341695	0.538742	0.902939	0.930425	0.627805	0.302637	-0.061441	-0.351597	-0.363942	-0.346034	-0.413293	-0.4171	-0.35823	-0.291686	-0.243376	-0.267055	-0.266162	-0.360253	-0.331755
270.588	0.379415	0.448696	0.379474	0.346425	0.346366	0.473268	0.577562	0.80977	1.11507	1.11412	1.09695	1.17388	1.16067	1.16736	1.05087	0.659219	0.178412	-0.189533	-0.29466	-0.386699	-0.400888	-0.442505	-0.592491	-0.622833	-0.582079	-0.56316	-0.464458	-0.33354	-0.229365	-0.0472218	0.133017	0.481835	0.745516	0.856444	0.74263	0.321616	-0.0642968	-0.320303	-0.370576	-0.32884	-0.381909	-0.390387	-0.395206	-0.320184	-0.263336	-0.340204	-0.305994	-0.357398	-0.365876
271.765	0.753071	0.850732	0.654518	0.663145	0.642233	0.824287	0.960708	1.05724	1.33306	1.04477	0.788768	0.851476	0.876285	1.08874	1.23492	0.785347	0.285562	-0.118318	-0.380987	-0.471151	-0.4749	-0.528951	-0.642883	-0.594395	-0.527047	-0.594454	-0.539422	-0.419867	-0.346986	-0.200837	-0.0101268	0.398334	0.605108	0.867777	0.835531	0.304571	0.0276523	-0.23115	-0.344011	-0.30409	-0.369445	-0.468058	-0.507027	-0.392261	-0.292756	-0.35353	-0.327888	-0.368702	-0.444498
272.941	0.828957	0.989236	0.92284	0.959012	0.856533	0.901094	0.853618	0.823097	0.956633	0.603829	0.371562	0.425702	0.57188	0.875452	1.08794	0.745545	0.260128	-0.135244	-0.339103	-0.433045	-0.435008	-0.523209	-0.619174	-0.60677	-0.551767	-0.606829	-0.581187	-0.44069	-0.35829	-0.200807	0.0477913	0.476183	0.706517	0.957912	0.857336	0.323549	-0.058496	-0.303079	-0.374175	-0.340917	-0.313342	-0.423377	-0.487988	-0.381761	-0.360075	-0.443635	-0.422723	-0.46068	-0.491885
274.118	0.626853	0.788114	0.823245	0.868848	0.706636	0.64607	0.66496	0.531186	0.567031	0.261526	-0.0436818	0.00855452	0.307426	0.629025	0.875631	0.784395	0.330242	-0.0347874	-0.175106	-0.345766	-0.413114	-0.473888	-0.594543	-0.633334	-0.617241	-0.573542	-0.507056	-0.429148	-0.308731	-0.137148	0.0743259	0.496173	0.782521	0.943841	0.769343	0.305701	-0.142889	-0.433075	-0.444498	-0.376228	-0.320154	-0.335295	-0.365727	-0.341096	-0.412341	-0.503487	-0.513809	-0.53371	-0.48903
275.294	0.312067	0.351958	0.385186	0.45539	0.406931	0.466039	0.455479	0.306593	0.272324	0.00459812	-0.179151	-0.145983	0.243886	0.455479	0.718178	0.850792	0.41181	0.17868	0.0325904	-0.205388	-0.310664	-0.371557	-0.433224	-0.525976	-0.50899	-0.455772	-0.419807	-0.375097	-0.284992	-0.0850307	0.117965	0.487636	0.823335	0.869919	0.675401	0.337025	-0.0944903	-0.351478	-0.326877	-0.327055	-0.292786	-0.336396	-0.366708	-0.398003	-0.456902	-0.468296	-0.478707	-0.512827	-0.462495
276.471	-0.116563	-0.115581	0.0617726	0.0664726	0.0369335	0.110261	0.106394	-0.0243461	-0.0707817	-0.146935	-0.246261	-0.218805	0.239305	0.500933	0.743612	1.06866	0.703631	0.345324	0.154793	-0.175998	-0.323039	-0.314561	-0.36769	-0.433015	-0.44539	-0.380779	-0.365638	-0.435782	-0.338032	-0.0708114	0.233534	0.598593	0.975939	0.870782	0.593923	0.312364	-0.0972568	-0.346688	-0.319321	-0.324199	-0.396277	-0.420938	-0.429327	-0.458717	-0.481474	-0.369564	-0.35826	-0.45134	-0.402941
277.647	-0.382058	-0.37825	-0.189444	-0.217972	-0.316822	-0.202711	-0.186737	-0.313699	-0.306024	-0.326103	-0.37126	-0.361741	0.0441919	0.304749	0.522708	0.969097	0.817326	0.511285	0.371948	0.00513358	-0.240461	-0.262414	-0.355345	-0.431052	-0.441583	-0.363734	-0.340977	-0.390328	-0.193014	0.128317	0.39176	0.731296	0.994918	0.705773	0.365493	0.122695	-0.258488	-0.487066	-0.402851	-0.39247	-0.456099	-0.390625	-0.362068	-0.461722	-0.476863	-0.409515	-0.394373	-0.440958	-0.404874
278.824	-0.404874	-0.424805	-0.346926	-0.370605	-0.40303	-0.298527	-0.310843	-0.396099	-0.395058	-0.392232	-0.37123	-0.352311	-0.061203	0.183201	0.451344	0.895918	0.904545	0.75209	0.574855	0.23746	-0.00631916	-0.111714	-0.202681	-0.295493	-0.323039	-0.276514	-0.208274	-0.197922	0.0457685	0.420258	0.65428	0.912279	0.940748	0.551057	0.193821	-0.0508807	-0.281244	-0.439619	-0.39717	-0.435127	-0.506283	-0.437001	-0.417933	-0.463477	-0.476744	-0.433105	-0.403744	-0.402019	-0.356565
280	-0.365994	-0.409515	-0.374324	-0.390417	-0.399133	-0.349842	-0.365935	-0.416149	-0.43596	-0.438786	-0.42073	-0.401751	-0.251913	0.0247966	0.304392	0.743344	0.896097	0.847847	0.641221	0.371056	0.238174	0.129061	0.0323227	0.0144445	-0.0993094	-0.195959	-0.130455	-0.100202	0.207951	0.665941	0.98049	1.03927	0.860965	0.445692	-0.00158933	-0.219727	-0.270862	-0.370427	-0.357368	-0.403833	-0.503457	-0.498697	-0.490071	-0.428345	-0.396069	-0.387532	-0.363853	-0.360283	-0.421057
281.176	-0.325241	-0.327888	-0.360075	-0.375186	-0.395206	-0.458866	-0.493016	-0.475941	-0.50432	-0.480552	-0.394254	-0.365786	-0.372479	-0.30525	-0.145031	0.257927	0.604216	0.896335	0.823335	0.633725	0.554805	0.373584	0.380159	0.370788	0.209676	0.0324417	-0.0205979	0.0609396	0.415409	0.930336	1.19185	1.04668	0.69786	0.281635	-0.159131	-0.233976	-0.159072	-0.246291	-0.232191	-0.332767	-0.409545	-0.430368	-0.447413	-0.358141	-0.350585	-0.441583	-0.42067	-0.378161	-0.476863
282.353	-0.332826	-0.360967	-0.464339	-0.447145	-0.376049	-0.471092	-0.472966	-0.360134	-0.419837	-0.409307	-0.34773	-0.311616	-0.389525	-0.401007	-0.290109	0.0435969	0.298919	0.768243	0.88399	0.848828	0.98986	0.880807	0.859924	0.861917	0.713151	0.499921	0.426921	0.456342	0.689501	1.13143	1.32282	1.08568	0.753934	0.417194	0.0731955	-0.0102161	0.0238447	-0.0964239	-0.174332	-0.255989	-0.329822	-0.342107	-0.380957	-0.301978	-0.340917	-0.487959	-0.47844	-0.369534	-0.381909
283.529	-0.367036	-0.410318	-0.492867	-0.478559	-0.403714	-0.436079	-0.427542	-0.299569	-0.360134	-0.403744	-0.350675	-0.344874	-0.405707	-0.424805	-0.343238	-0.10517	0.0466609	0.443907	0.644018	0.682749	0.981293	1.03067	1.07901	1.26583	1.16826	0.97106	0.780469	0.706517	0.821193	1.0963	1.35218	1.12744	0.877148	0.710146	0.459108	0.474339	0.546357	0.312305	0.116775	-0.134649	-0.328007	-0.349812	-0.400025	-0.338151	-0.358052	-0.465232	-0.45369	-0.346599	-0.322861
284.706	-0.386907	-0.351537	-0.346778	-0.367631	-0.363912	-0.441791	-0.439917	-0.359272	-0.375246	-0.317298	-0.256554	-0.265002	-0.311587	-0.350615	-0.400948	-0.282434	-0.159012	0.159433	0.456312	0.545405	0.831575	0.861144	0.881045	1.11893	1.14172	1.1654	1.10186	0.901749	0.808848	0.908472	1.10659	1.1361	1.15891	1.03924	0.887678	0.822264	0.771931	0.533209	0.29407	0.0160806	-0.258815	-0.338448	-0.414334	-0.357279	-0.346837	-0.361056	-0.308701	-0.303049	-0.256524
285.882	-0.444825	-0.368702	-0.309772	-0.300223	-0.337318	-0.410437	-0.386728	-0.410467	-0.404607	-0.339073	-0.328572	-0.324705	-0.31242	-0.306857	-0.4019	-0.347849	-0.298498	-0.112785	0.21161	0.341487	0.623879	0.633547	0.542579	0.75203	0.879111	1.17019	1.37687	1.15401	0.868729	0.758723	0.837405	1.03383	1.26133	1.22418	1.13898	0.980579	0.8886	0.665049	0.461934	0.305314	-0.0606676	-0.197178	-0.331845	-0.4171	-0.429416	-0.371468	-0.292548	-0.282107	-0.156871
287.059	-0.512233	-0.458063	-0.379202	-0.368731	-0.420938	-0.38774	-0.349812	-0.437953	-0.402673	-0.382683	-0.452827	-0.480403	-0.393124	-0.33827	-0.401037	-0.363882	-0.31938	-0.247392	-0.0946688	-0.0463294	0.147921	0.122457	0.0978858	0.441974	0.654489	1.0603	1.35703	1.15886	0.804267	0.541508	0.531097	0.599397	0.809829	0.905527	0.978616	0.957704	1.05736	0.899101	0.760508	0.622927	0.236033	0.0416931	-0.220917	-0.351775	-0.43242	-0.394314	-0.300223	-0.257417	-0.111327
288.235	-0.522495	-0.45134	-0.366798	-0.36775	-0.443546	-0.454076	-0.413382	-0.482515	-0.44072	-0.347521	-0.428018	-0.453719	-0.376882	-0.378012	-0.473055	-0.448335	-0.423704	-0.35362	-0.253014	-0.231179	-0.120341	-0.15806	-0.114362	0.235467	0.528568	0.982691	1.30114	1.05655	0.658296	0.340565	0.138669	0.214525	0.426029	0.477105	0.644047	0.669571	0.826071	0.86977	0.90749	0.867569	0.528955	0.237877	-0.142265	-0.312925	-0.390655	-0.389554	-0.307898	-0.314472	-0.270862
289.412	-0.543289	-0.45607	-0.419034	-0.402911	-0.502416	-0.546085	-0.525292	-0.511013	-0.440779	-0.359004	-0.347492	-0.339876	-0.328513	-0.394195	-0.505331	-0.503427	-0.501613	-0.407641	-0.333629	-0.341245	-0.261611	-0.313728	-0.144882	0.170826	0.565395	0.953241	1.0224	0.798644	0.346276	0.0304188	-0.138189	-0.144853	-0.0196162	0.0714107	0.164282	0.222914	0.410679	0.491324	0.747211	0.801262	0.700686	0.529966	0.0673056	-0.0909504	-0.35362	-0.443576	-0.397973	-0.390358	-0.286034
290.588	-0.50429	-0.471151	-0.481563	-0.483497	-0.503368	-0.527136	-0.494979	-0.394463	-0.354661	-0.329851	-0.347789	-0.331488	-0.388424	-0.436942	-0.444617	-0.454047	-0.493878	-0.407462	-0.332499	-0.383813	-0.284189	-0.135393	0.0998492	0.48002	0.883097	1.03106	0.828927	0.577711	0.188853	-0.0994879	-0.202681	-0.29942	-0.286986	-0.237635	-0.095353	0.0647175	0.214466	0.363351	0.656155	0.776542	0.891278	0.946251	0.462737	0.197391	-0.130663	-0.413204	-0.403714	-0.312538	-0.199647
291.765	-0.47954	-0.414066	-0.499471	-0.473858	-0.494711	-0.530884	-0.515743	-0.380184	-0.347997	-0.399133	-0.389614	-0.387591	-0.438846	-0.450269	-0.349871	-0.323248	-0.431349	-0.368702	-0.360967	-0.446372	-0.252895	0.0258972	0.206047	0.49891	0.779666	0.754975	0.511285	0.285681	0.00685892	-0.244358	-0.290734	-0.31825	-0.342851	-0.362871	-0.268036	-0.145805	-0.0973758	0.125432	0.471364	0.648599	0.848501	0.968978	0.569828	0.270361	-0.0177719	-0.368612	-0.459699	-0.378131	-0.292727
292.941	-0.516605	-0.475762	-0.534603	-0.516546	-0.517587	-0.585976	-0.603021	-0.469337	-0.423794	-0.473115	-0.384944	-0.320332	-0.440869	-0.445569	-0.402911	-0.384854	-0.417041	-0.371468	-0.359063	-0.460591	-0.259529	0.152859	0.458186	0.793766	1.01369	0.733051	0.293118	-0.0292841	-0.318399	-0.443576	-0.40651	-0.415018	-0.425459	-0.453035	-0.352549	-0.273897	-0.29472	-0.150564	0.169785	0.457859	0.83803	1.12259	0.808788	0.473357	0.102705	-0.293708	-0.432242	-0.370516	-0.269018
294.118	-0.500482	-0.477666	-0.496675	-0.502327	-0.466332	-0.512917	-0.551737	-0.459788	-0.468325	-0.519521	-0.449376	-0.412341	-0.483586	-0.488197	-0.425697	-0.377209	-0.353441	-0.306083	-0.333451	-0.363882	-0.127748	0.315071	0.597612	0.935066	1.00146	0.600378	0.239156	-0.105943	-0.33824	-0.404607	-0.383813	-0.44539	-0.466213	-0.483407	-0.388484	-0.291805	-0.291715	-0.146667	0.0845888	0.48359	0.818248	1.1057	0.934084	0.487695	0.120821	-0.283178	-0.474781	-0.380868	-0.287015
295.294	-0.552748	-0.56792	-0.565064	-0.615218	-0.581098	-0.513779	-0.521276	-0.481474	-0.503308	-0.554444	-0.535495	-0.511846	-0.478707	-0.452113	-0.419064	-0.346837	-0.30888	-0.351627	-0.447324	-0.455891	-0.205626	0.21167	0.59663	0.895234	0.803285	0.446763	0.0903598	-0.174154	-0.337199	-0.354274	-0.416981	-0.541266	-0.588713	-0.620067	-0.558341	-0.450209	-0.35237	-0.196881	0.0173597	0.337739	0.696135	0.924743	0.891545	0.559773	0.0941674	-0.329792	-0.578182	-0.546948	-0.413144
296.471	-0.595436	-0.640087	-0.568009	-0.66088	-0.609655	-0.511876	-0.487096	-0.448246	-0.496675	-0.484329	-0.485311	-0.454047	-0.399996	-0.400858	-0.473918	-0.435841	-0.322028	-0.387591	-0.446431	-0.388602	-0.200897	0.269498	0.797693	1.0982	0.954104	0.582441	0.122636	-0.179806	-0.354274	-0.384646	-0.4843	-0.615248	-0.609596	-0.591569	-0.598173	-0.490963	-0.339103	-0.234749	-0.0621847	0.198432	0.600468	0.823216	0.918021	0.700984	0.15387	-0.263396	-0.525113	-0.573512	-0.449138
297.647	-0.565183	-0.571906	-0.455177	-0.568871	-0.584965	-0.490933	-0.505123	-0.481444	-0.47487	-0.403803	-0.368672	-0.380124	-0.325984	-0.397021	-0.50426	-0.455713	-0.325836	-0.295553	-0.341155	-0.197089	0.0503496	0.349102	0.769195	0.947381	0.680071	0.399435	0.0505578	-0.213004	-0.371409	-0.416	-0.47957	-0.586779	-0.502356	-0.498519	-0.566849	-0.497597	-0.392232	-0.286004	-0.111446	0.168179	0.471542	0.676264	0.833598	0.718892	0.209706	-0.128789	-0.410407	-0.564112	-0.430189
298.824	-0.587047	-0.648713	-0.585143	-0.66088	-0.619085	-0.496526	-0.485133	-0.448157	-0.46428	-0.440779	-0.423645	-0.406689	-0.367779	-0.380957	-0.431201	-0.399758	-0.337199	-0.355285	-0.398984	-0.338359	-0.0710197	0.305493	0.712318	0.836543	0.640269	0.362489	-0.00637865	-0.136196	-0.282196	-0.356148	-0.471865	-0.605758	-0.602962	-0.60668	-0.578242	-0.467195	-0.35234	-0.261254	-0.0810743	0.156756	0.58717	0.926528	1.00994	0.826904	0.292166	-0.216068	-0.474929	-0.570627	-0.423407
300	-0.560423	-0.611618	-0.595585	-0.606859	-0.574553	-0.451012	-0.490844	-0.472788	-0.48314	-0.505301	-0.457854	-0.435246	-0.379381	-0.39244	-0.39711	-0.371379	-0.388484	-0.364864	-0.405648	-0.355434	-0.0263689	0.360615	0.612813	0.777702	0.656274	0.336668	0.0948219	-0.0937764	-0.272915	-0.396158	-0.460651	-0.576338	-0.610458	-0.582972	-0.502327	-0.389495	-0.294541	-0.163593	-0.00429634	0.255428	0.522619	0.822175	0.873251	0.709254	0.334824	-0.137356	-0.408503	-0.495693	-0.375067
[truncated: 207 more columns]

## Sheet: Figure 7c & 8c
X/L Y/L	0	1.17647	2.35294	3.52941	4.70588	5.88235	7.05882	8.23529	9.41176	10.5882	11.7647	12.9412	14.1176	15.2941	16.4706	17.6471	18.8235	20	21.1765	22.3529	23.5294	24.7059	25.8824	27.0588	28.2353	29.4118	30.5882	31.7647	32.9412	34.1176	35.2941	36.4706	37.6471	38.8235	40	41.1765	42.3529	43.5294	44.7059	45.8824	47.0588	48.2353	49.4118	50.5882	51.7647	52.9412	54.1176	55.2941	56.4706
0	-0.504406	-0.419057	-0.494489	-0.449343	-0.361917	-0.351874	-0.321588	-0.359776	-0.334685	-0.279528	-0.288626	-0.233186	-0.214265	-0.256231	-0.28935	-0.226228	-0.244362	-0.35795	-0.380995	-0.404198	-0.48539	-0.419026	-0.34775	-0.300589	-0.235201	-0.236428	-0.187379	-0.186057	-0.238443	-0.208031	-0.206898	-0.312521	-0.267312	-0.167136	-0.184231	-0.229565	-0.233406	-0.253586	-0.185301	-0.189173	-0.195281	-0.270524	-0.420096	-0.447234	-0.363995	-0.442291	-0.375171	-0.211368	-0.134174
1.17647	-0.43505	-0.298417	-0.421104	-0.424189	-0.319762	-0.353007	-0.321682	-0.313623	-0.262464	-0.164082	-0.167199	-0.106784	-0.138959	-0.246251	-0.2834	-0.199153	-0.180264	-0.237562	-0.187284	-0.212533	-0.341894	-0.284659	-0.250595	-0.229439	-0.157974	-0.183066	-0.0899097	-0.113742	-0.177147	-0.135842	-0.189772	-0.280252	-0.258151	-0.144941	-0.0968988	-0.154228	-0.11497	-0.148183	-0.179194	-0.170158	-0.223426	-0.258497	-0.365947	-0.390062	-0.251634	-0.382097	-0.377217	-0.187379	-0.136252
2.35294	-0.50853	-0.438135	-0.497448	-0.491435	-0.342618	-0.343783	-0.333646	-0.294513	-0.318723	-0.218295	-0.190244	-0.156904	-0.142894	-0.251194	-0.284376	-0.206142	-0.213289	-0.233532	-0.2284	-0.263723	-0.344916	-0.274522	-0.213352	-0.163169	-0.12687	-0.2012	-0.190307	-0.248329	-0.274585	-0.210204	-0.214076	-0.265266	-0.240206	-0.172079	-0.156148	-0.199405	-0.20227	-0.226511	-0.257427	-0.2233	-0.275529	-0.331599	-0.414051	-0.491466	-0.415248	-0.465431	-0.436372	-0.158195	-0.0789539
3.52941	-0.481392	-0.432122	-0.439143	-0.429131	-0.280252	-0.337612	-0.349733	-0.330655	-0.370984	-0.277544	-0.213289	-0.169025	-0.159013	-0.218169	-0.262433	-0.245401	-0.275624	-0.265707	-0.243449	-0.258623	-0.241371	-0.17104	-0.142957	-0.157974	-0.128822	-0.208094	-0.238412	-0.253397	-0.281668	-0.195312	-0.188166	-0.196131	-0.185112	-0.234351	-0.213415	-0.230636	-0.242536	-0.226606	-0.213352	-0.21225	-0.287619	-0.343626	-0.413957	-0.468327	-0.410053	-0.387984	-0.362987	-0.0878319	-0.0476605
4.70588	-0.333709	-0.331725	-0.349702	-0.373817	-0.305217	-0.360563	-0.341579	-0.285446	-0.348946	-0.285604	-0.183255	-0.225378	-0.248455	-0.251508	-0.294765	-0.284596	-0.233469	-0.131089	-0.114781	-0.157093	-0.149884	-0.137857	-0.163988	-0.185081	-0.104769	-0.129735	-0.205261	-0.188072	-0.210392	-0.231517	-0.219365	-0.20334	-0.193298	-0.250406	-0.201357	-0.125107	-0.163075	-0.173275	-0.127972	-0.141037	-0.244488	-0.22223	-0.237247	-0.302541	-0.295458	-0.285446	-0.27257	-0.0907597	-0.0535477
5.88235	-0.327633	-0.353826	-0.336668	-0.367835	-0.361508	-0.407755	-0.369756	-0.312584	-0.370952	-0.294545	-0.19717	-0.267407	-0.301691	-0.284659	-0.313843	-0.344916	-0.311734	-0.208409	-0.226291	-0.248455	-0.187096	-0.210172	-0.262307	-0.300495	-0.21417	-0.193077	-0.2936	-0.208189	-0.208378	-0.260575	-0.231486	-0.223552	-0.217602	-0.251634	-0.215524	-0.108201	-0.171166	-0.196383	-0.078828	-0.128948	-0.245495	-0.247321	-0.272476	-0.284533	-0.316519	-0.279402	-0.271468	-0.16893	-0.126744
7.05882	-0.292341	-0.298417	-0.287367	-0.322627	-0.296402	-0.310569	-0.258434	-0.224276	-0.325744	-0.319636	-0.257459	-0.27257	-0.255633	-0.176455	-0.211526	-0.32184	-0.32779	-0.303675	-0.314567	-0.286611	-0.212281	-0.249462	-0.303612	-0.34372	-0.276442	-0.200129	-0.278583	-0.200192	-0.19229	-0.233438	-0.160115	-0.141194	-0.157282	-0.214454	-0.265675	-0.223552	-0.283589	-0.284659	-0.11094	-0.125957	-0.183286	-0.170158	-0.224402	-0.226354	-0.241245	-0.240238	-0.209259	-0.123848	-0.0044038
8.23529	-0.275309	-0.303454	-0.349576	-0.362704	-0.32354	-0.264416	-0.188134	-0.155015	-0.247321	-0.29848	-0.234382	-0.284628	-0.296843	-0.187505	-0.228463	-0.295647	-0.277481	-0.278552	-0.294576	-0.271594	-0.251508	-0.303675	-0.361948	-0.388992	-0.329679	-0.225284	-0.23838	-0.165026	-0.150104	-0.255475	-0.23136	-0.220404	-0.216437	-0.216406	-0.247542	-0.2165	-0.28658	-0.319762	-0.172173	-0.167136	-0.19632	-0.135055	-0.195312	-0.216311	-0.245338	-0.309593	-0.201231	-0.0586793	0.119007
9.41176	-0.289507	-0.247384	-0.330749	-0.379012	-0.340887	-0.308806	-0.242567	-0.20334	-0.198177	-0.221222	-0.215241	-0.216311	-0.227582	-0.202553	-0.257616	-0.280692	-0.305721	-0.335849	-0.316803	-0.296874	-0.318912	-0.394218	-0.468547	-0.499463	-0.452271	-0.307736	-0.222356	-0.149096	-0.160147	-0.232367	-0.224339	-0.256514	-0.249493	-0.207339	-0.198272	-0.241466	-0.28957	-0.327696	-0.315669	-0.319605	-0.295552	-0.255412	-0.274522	-0.269548	-0.200287	-0.296654	-0.24751	-0.0959228	0.112773
10.5882	-0.199248	-0.156086	-0.266588	-0.334873	-0.281668	-0.213383	-0.218326	-0.206268	-0.193109	-0.282392	-0.282455	-0.236271	-0.160147	-0.147239	-0.193329	-0.21033	-0.28957	-0.353731	-0.356785	-0.308869	-0.384143	-0.439458	-0.452523	-0.46329	-0.460205	-0.34372	-0.240238	-0.229219	-0.238317	-0.254342	-0.237373	-0.279591	-0.25642	-0.218263	-0.252358	-0.334685	-0.393934	-0.391888	-0.425039	-0.395886	-0.286485	-0.248423	-0.232304	-0.222324	-0.127059	-0.246471	-0.215398	0.0215061	0.2875
11.7647	-0.198429	-0.184325	-0.295804	-0.334936	-0.244645	-0.149191	-0.18826	-0.210361	-0.221191	-0.321588	-0.304588	-0.254279	-0.190244	-0.200318	-0.279622	-0.27767	-0.337833	-0.376934	-0.353889	-0.323918	-0.358957	-0.4223	-0.380177	-0.403064	-0.451295	-0.366891	-0.311608	-0.306539	-0.326625	-0.300432	-0.304588	-0.337801	-0.285572	-0.275592	-0.252484	-0.333803	-0.406086	-0.401962	-0.425133	-0.415027	-0.30251	-0.261425	-0.263314	-0.250312	-0.181271	-0.248581	-0.21543	0.0958044	0.356793
12.9412	-0.151174	-0.109964	-0.224497	-0.278741	-0.286894	-0.243669	-0.25664	-0.273609	-0.220152	-0.251257	-0.233154	-0.21203	-0.178092	-0.279528	-0.349922	-0.356974	-0.404166	-0.346837	-0.317653	-0.292719	-0.369913	-0.448336	-0.461432	-0.482305	-0.474309	-0.378823	-0.301471	-0.3004	-0.313466	-0.332512	-0.351717	-0.386032	-0.344853	-0.319793	-0.283652	-0.29656	-0.385875	-0.384773	-0.477236	-0.473238	-0.367772	-0.330655	-0.225	-0.211967	-0.117835	-0.175069	-0.200255	0.0616775	0.357769
14.1176	-0.155235	-0.150041	-0.210361	-0.255538	-0.289791	-0.263692	-0.252516	-0.262496	-0.245275	-0.202081	-0.180012	-0.194966	-0.222167	-0.348789	-0.402057	-0.441315	-0.465368	-0.380964	-0.345798	-0.321714	-0.317684	-0.370921	-0.396044	-0.411029	-0.38386	-0.317464	-0.292309	-0.306319	-0.347561	-0.396831	-0.439174	-0.486461	-0.440339	-0.430328	-0.350961	-0.325838	-0.395036	-0.411029	-0.487405	-0.421104	-0.391982	-0.336668	-0.204978	-0.18294	-0.145948	-0.155078	-0.154134	0.054657	0.267477
15.2941	-0.272476	-0.273389	-0.247321	-0.152969	-0.152245	-0.171323	-0.170316	-0.252547	-0.334685	-0.276505	-0.168993	-0.211117	-0.234256	-0.291522	-0.404985	-0.49452	-0.481455	-0.399097	-0.365915	-0.319668	-0.237278	-0.257333	-0.298606	-0.344759	-0.352755	-0.290483	-0.304493	-0.300432	-0.28743	-0.385812	-0.431115	-0.417137	-0.420316	-0.464518	-0.383136	-0.323855	-0.409014	-0.395918	-0.398058	-0.322816	-0.319762	-0.28255	-0.229219	-0.269201	-0.251288	-0.180107	-0.055594	0.149009	0.287532
16.4706	-0.295584	-0.293506	-0.264448	-0.154008	-0.153126	-0.198303	-0.174219	-0.278552	-0.347781	-0.269548	-0.182153	-0.208315	-0.263535	-0.269611	-0.375958	-0.477457	-0.469492	-0.435333	-0.412194	-0.354896	-0.247384	-0.216185	-0.264416	-0.32461	-0.312458	-0.30953	-0.297504	-0.270429	-0.269548	-0.357824	-0.451232	-0.444274	-0.461432	-0.493576	-0.405173	-0.348915	-0.407031	-0.406968	-0.334811	-0.20142	-0.219491	-0.191377	-0.195281	-0.275435	-0.271437	-0.222198	-0.078702	0.0596942	0.221261
17.6471	-0.197327	-0.197201	-0.18826	-0.136944	-0.140974	-0.21033	-0.249493	-0.305595	-0.345735	-0.24729	-0.164995	-0.204222	-0.24644	-0.269579	-0.3588	-0.364939	-0.355872	-0.348883	-0.302699	-0.260544	-0.202333	-0.186183	-0.228369	-0.276474	-0.237247	-0.187127	-0.159989	-0.133922	-0.186214	-0.332733	-0.408133	-0.488476	-0.492631	-0.435396	-0.330875	-0.290704	-0.335724	-0.33267	-0.313717	-0.207433	-0.177305	-0.169277	-0.184325	-0.20227	-0.168143	-0.156054	-0.0717759	-0.0246154	0.0646369
18.8235	-0.187316	-0.166097	-0.214328	-0.152024	-0.140943	-0.210235	-0.26747	-0.335566	-0.356691	-0.284407	-0.205135	-0.209291	-0.225378	-0.192196	-0.248423	-0.229345	-0.189205	-0.250501	-0.249431	-0.197327	-0.24348	-0.239451	-0.254531	-0.302636	-0.247321	-0.181177	-0.101904	-0.0927431	-0.169182	-0.259379	-0.337738	-0.432248	-0.387103	-0.338903	-0.257584	-0.232399	-0.310601	-0.31463	-0.323729	-0.268698	-0.202459	-0.168395	-0.210518	-0.208346	-0.143083	-0.207181	-0.113868	-0.0547125	0.0868004
20	-0.214454	-0.218358	-0.343909	-0.336857	-0.263377	-0.28148	-0.306508	-0.298291	-0.298417	-0.278205	-0.268288	-0.228243	-0.22733	-0.159045	-0.190212	-0.135055	-0.122998	-0.278709	-0.286737	-0.257679	-0.294891	-0.263755	-0.203466	-0.227487	-0.220309	-0.210298	-0.169214	-0.200224	-0.283683	-0.246345	-0.299582	-0.371897	-0.302604	-0.267533	-0.20419	-0.261425	-0.337707	-0.311703	-0.332922	-0.27682	-0.160462	-0.162445	-0.243669	-0.260701	-0.23753	-0.323634	-0.266525	-0.126901	0.0527681
21.1765	-0.206174	-0.165939	-0.376839	-0.43313	-0.360689	-0.401994	-0.383765	-0.326342	-0.307358	-0.286076	-0.302321	-0.284313	-0.24219	-0.226039	-0.211117	-0.0927116	-0.0666443	-0.199342	-0.199248	-0.173306	-0.290735	-0.266651	-0.234539	-0.21842	-0.203277	-0.164082	-0.110845	-0.189992	-0.273452	-0.2131	-0.240364	-0.301628	-0.245369	-0.208315	-0.196131	-0.272444	-0.325618	-0.259505	-0.359933	-0.35902	-0.219585	-0.209448	-0.239514	-0.217413	-0.158163	-0.328734	-0.338935	-0.16213	-0.0146355
22.3529	-0.273514	-0.219208	-0.420033	-0.497448	-0.412981	-0.443204	-0.387827	-0.326436	-0.328514	-0.28617	-0.316456	-0.29338	-0.255255	-0.261268	-0.257396	-0.144972	-0.0938765	-0.178406	-0.148183	-0.166349	-0.285761	-0.2817	-0.258655	-0.254657	-0.214454	-0.189331	-0.112986	-0.145948	-0.237341	-0.127783	-0.18612	-0.235326	-0.186057	-0.174156	-0.156054	-0.226385	-0.219302	-0.208315	-0.331788	-0.334811	-0.30994	-0.277733	-0.244582	-0.200381	-0.136063	-0.291617	-0.330875	-0.187222	-0.0968988
23.5294	-0.352787	-0.343657	-0.477205	-0.519486	-0.390818	-0.388929	-0.335629	-0.291333	-0.400829	-0.403662	-0.388803	-0.387795	-0.297535	-0.261362	-0.273452	-0.198209	-0.203309	-0.223584	-0.201389	-0.225535	-0.229471	-0.19122	-0.179131	-0.185238	-0.193235	-0.210392	-0.231454	-0.235389	-0.236365	-0.110751	-0.133953	-0.134898	-0.138928	-0.200287	-0.238317	-0.212313	-0.241308	-0.187159	-0.208252	-0.226291	-0.221443	-0.226385	-0.209385	-0.208346	-0.2063	-0.265487	-0.315732	-0.130931	-0.0727834
24.7059	-0.277544	-0.28743	-0.40489	-0.465242	-0.325618	-0.368937	-0.327696	-0.30251	-0.454128	-0.449028	-0.434169	-0.469303	-0.357919	-0.304619	-0.258466	-0.191125	-0.232336	-0.208409	-0.196225	-0.225441	-0.191157	-0.199122	-0.220152	-0.2182	-0.188134	-0.167136	-0.229376	-0.219239	-0.235326	-0.130837	-0.115914	-0.118023	-0.149065	-0.23646	-0.317779	-0.248392	-0.26237	-0.23731	-0.207118	-0.219239	-0.261457	-0.203152	-0.146074	-0.142044	-0.153095	-0.199279	-0.289696	-0.111979	-0.0467475
25.8824	-0.234351	-0.272318	-0.338588	-0.399916	-0.33352	-0.373786	-0.349702	-0.331631	-0.475316	-0.464203	-0.404166	-0.495465	-0.418207	-0.32376	-0.288595	-0.238349	-0.292593	-0.232525	-0.223395	-0.27364	-0.18316	-0.23221	-0.291396	-0.298386	-0.215146	-0.177116	-0.239451	-0.201294	-0.199342	-0.169151	-0.176171	-0.2114	-0.237373	-0.317747	-0.375045	-0.219333	-0.268414	-0.28148	-0.209165	-0.25239	-0.333709	-0.294482	-0.195187	-0.170095	-0.195249	-0.166097	-0.228369	-0.119881	-0.0585848
27.0588	-0.173086	-0.227204	-0.288406	-0.345703	-0.3486	-0.333583	-0.312584	-0.313623	-0.422174	-0.445282	-0.376084	-0.472451	-0.413201	-0.287587	-0.235389	-0.193109	-0.220341	-0.195312	-0.222419	-0.254594	-0.176014	-0.220152	-0.286265	-0.296276	-0.223993	-0.157911	-0.265424	-0.222293	-0.238538	-0.265487	-0.219333	-0.269642	-0.28658	-0.366922	-0.461369	-0.307641	-0.355778	-0.333835	-0.195218	-0.231423	-0.29656	-0.244236	-0.203152	-0.187064	-0.2233	-0.223269	-0.234319	-0.127909	0.0277396
28.2353	-0.136944	-0.155015	-0.22925	-0.265455	-0.206205	-0.179099	-0.218295	-0.264448	-0.377878	-0.466249	-0.438198	-0.466312	-0.393966	-0.256294	-0.188072	-0.147774	-0.191094	-0.237373	-0.259442	-0.283652	-0.205135	-0.215241	-0.216217	-0.206142	-0.203152	-0.170001	-0.231265	-0.232273	-0.260607	-0.260544	-0.234476	-0.335031	-0.36198	-0.43228	-0.536738	-0.457214	-0.440056	-0.389936	-0.206174	-0.150041	-0.175038	-0.115694	-0.174943	-0.208126	-0.209259	-0.218326	-0.135055	0.154015	0.391927
29.4118	-0.222261	-0.178092	-0.227236	-0.227267	-0.179036	-0.141005	-0.207244	-0.237404	-0.290578	-0.391888	-0.351842	-0.360846	-0.312616	-0.204096	-0.213163	-0.158762	-0.198083	-0.273514	-0.266462	-0.238569	-0.196225	-0.172141	-0.164145	-0.187159	-0.201168	-0.207244	-0.189173	-0.209196	-0.234476	-0.212218	-0.223269	-0.346931	-0.339816	-0.394123	-0.470342	-0.408007	-0.396799	-0.28148	-0.129955	-0.0918301	-0.0667388	-0.0776946	-0.19207	-0.217193	-0.102912	-0.0458345	0.182003	0.534227	0.613499
30.5882	-0.179225	-0.0728463	-0.17318	-0.228369	-0.215304	-0.20334	-0.284628	-0.284565	-0.246314	-0.306476	-0.298511	-0.264385	-0.283431	-0.261331	-0.294482	-0.213981	-0.15895	-0.22925	-0.158037	-0.140187	-0.204285	-0.224465	-0.254562	-0.24156	-0.245432	-0.200255	-0.110845	-0.145728	-0.181051	-0.13367	-0.184923	-0.337738	-0.355778	-0.362893	-0.410022	-0.396894	-0.345546	-0.257301	-0.181019	-0.168993	-0.0758371	-0.0567274	-0.0678092	0.0726963	0.253247	0.362522	0.545309	0.856228	0.989744
31.7647	-0.233406	-0.112986	-0.180201	-0.220372	-0.138991	-0.155141	-0.297661	-0.284596	-0.254468	-0.327507	-0.301502	-0.274333	-0.294356	-0.309499	-0.371771	-0.263314	-0.225221	-0.279496	-0.21118	-0.169119	-0.225315	-0.229376	-0.2284	-0.205387	-0.234382	-0.25346	-0.141981	-0.218956	-0.228148	-0.106501	-0.201892	-0.342681	-0.369756	-0.388897	-0.402781	-0.402781	-0.38556	-0.259222	-0.213194	-0.169025	0.0696111	0.178949	0.306326	0.528056	0.701555	0.80296	0.986816	1.30384	1.33205
32.9412	-0.255507	-0.168143	-0.204222	-0.24241	-0.155015	-0.139148	-0.24559	-0.218452	-0.201357	-0.265298	-0.243291	-0.231234	-0.279402	-0.305658	-0.396044	-0.329742	-0.255507	-0.300652	-0.220372	-0.196383	-0.26259	-0.256577	-0.263503	-0.222324	-0.238317	-0.258466	-0.210267	-0.269233	-0.297441	-0.169812	-0.214989	-0.31356	-0.315512	-0.378791	-0.356628	-0.352692	-0.358643	-0.198177	-0.176234	-0.132159	0.215878	0.427502	0.682383	1.00555	1.18512	1.1963	1.27881	1.37005	1.23373
34.1176	-0.180107	-0.1309	-0.184136	-0.24348	-0.232399	-0.231454	-0.246503	-0.204253	-0.181114	-0.200003	-0.196037	-0.267375	-0.371771	-0.416035	-0.447234	-0.375013	-0.220404	-0.154071	-0.0847151	-0.126838	-0.251319	-0.26152	-0.293537	-0.180107	-0.116827	-0.117772	-0.131844	-0.21395	-0.274333	-0.278331	-0.337612	-0.384962	-0.390912	-0.409959	-0.332607	-0.269422	-0.256294	-0.159013	-0.0977803	0.0125337	0.411792	0.8	1.1481	1.39602	1.43805	1.3097	1.14442	1.08504	1.02305
35.2941	-0.212218	-0.19717	-0.185207	-0.184357	-0.190307	-0.211494	-0.213509	-0.235452	-0.222261	-0.211054	-0.218043	-0.296434	-0.410022	-0.462282	-0.472483	-0.405205	-0.29168	-0.184262	-0.159958	-0.199122	-0.244299	-0.242378	-0.258372	-0.191062	-0.119849	-0.125831	-0.181051	-0.260355	-0.334716	-0.393997	-0.433193	-0.437285	-0.412163	-0.432185	-0.297567	-0.194274	-0.178092	-0.0296841	0.0355158	0.270216	0.705648	1.1401	1.41302	1.37399	1.20436	0.962669	0.798237	0.780261	0.662926
36.4706	-0.282424	-0.287461	-0.29955	-0.210392	-0.211431	-0.218546	-0.136252	-0.210298	-0.249273	-0.250249	-0.301439	-0.368874	-0.468453	-0.429194	-0.422268	-0.452271	-0.343814	-0.295615	-0.313528	-0.345766	-0.344727	-0.307736	-0.299645	-0.213289	-0.135055	-0.138991	-0.245401	-0.339753	-0.395068	-0.467445	-0.460488	-0.38726	-0.366135	-0.431335	-0.301786	-0.199405	-0.192196	0.000381508	0.186096	0.492954	0.959427	1.32472	1.43506	1.21047	0.904459	0.653671	0.369763	0.333653	0.257403
37.6471	-0.251288	-0.262433	-0.262527	-0.18039	-0.203435	-0.25261	-0.181334	-0.25239	-0.251257	-0.237215	-0.287398	-0.383923	-0.482557	-0.452365	-0.433382	-0.427274	-0.370952	-0.292656	-0.332575	-0.358737	-0.329647	-0.336794	-0.314693	-0.237436	-0.179194	-0.124855	-0.206174	-0.283463	-0.315701	-0.434232	-0.469366	-0.418239	-0.394123	-0.405142	-0.292687	-0.168175	-0.160965	0.0365547	0.301447	0.688585	1.13088	1.44608	1.48323	1.12115	0.742954	0.487129	0.120927	0.0295656	-0.0297156
38.8235	-0.190181	-0.142044	-0.157187	-0.135181	-0.204379	-0.234539	-0.190401	-0.270524	-0.225284	-0.240301	-0.301565	-0.350835	-0.463542	-0.482588	-0.507743	-0.4444	-0.395099	-0.370952	-0.36878	-0.385906	-0.385938	-0.39406	-0.401081	-0.344885	-0.300684	-0.208252	-0.201231	-0.259379	-0.285509	-0.394973	-0.43505	-0.463321	-0.421166	-0.368024	-0.23753	-0.109932	-0.0414899	0.171079	0.428824	0.834033	1.26216	1.41287	1.33577	0.985683	0.492229	0.235397	-0.0506828	-0.120857	-0.159139
40	-0.170001	-0.08673	-0.189236	-0.17126	-0.197327	-0.200381	-0.18634	-0.186151	-0.134929	-0.204002	-0.249242	-0.300621	-0.357069	-0.386221	-0.385277	-0.340918	-0.333835	-0.362893	-0.401994	-0.426204	-0.481392	-0.495528	-0.463321	-0.368024	-0.335849	-0.217224	-0.162036	-0.233091	-0.243166	-0.294513	-0.319479	-0.363869	-0.299645	-0.20035	-0.119188	0.0435437	0.152158	0.359752	0.664689	0.912329	1.32437	1.42483	1.30655	1.1231	0.668751	0.319581	0.0105503	-0.129042	-0.244488
41.1765	-0.195092	-0.122872	-0.214359	-0.216437	-0.126996	-0.132159	-0.124068	-0.0787965	-0.0948524	-0.159737	-0.219113	-0.224182	-0.258529	-0.286737	-0.309877	-0.277639	-0.283526	-0.37791	-0.41402	-0.412131	-0.436278	-0.426267	-0.317779	-0.216437	-0.266588	-0.177116	-0.185175	-0.267281	-0.240206	-0.197138	-0.220152	-0.24134	-0.162036	-0.0848411	0.0405214	0.139911	0.270468	0.543231	0.840109	1.11391	1.43881	1.42196	1.23348	1.05793	0.688773	0.31341	0.0585608	-0.0799928	-0.271626
42.3529	-0.198083	-0.0866985	-0.23136	-0.25749	-0.203277	-0.220467	-0.187222	-0.124918	-0.100803	-0.162665	-0.243134	-0.234099	-0.260355	-0.315638	-0.345829	-0.305595	-0.30953	-0.409959	-0.396862	-0.352881	-0.429163	-0.416066	-0.369819	-0.272444	-0.290578	-0.243386	-0.208315	-0.355652	-0.335566	-0.235263	-0.218232	-0.176108	-0.100834	0.0546885	0.24736	0.357643	0.635694	0.849207	0.994592	1.19019	1.30954	1.1532	0.969721	0.832364	0.465123	0.16198	-0.0336823	-0.163169	-0.3418
43.5294	-0.21417	-0.133859	-0.265455	-0.305689	-0.236523	-0.291869	-0.258655	-0.160241	-0.148089	-0.131687	-0.180988	-0.193014	-0.203152	-0.278552	-0.315764	-0.283557	-0.254373	-0.324736	-0.264385	-0.257521	-0.357856	-0.333646	-0.33459	-0.246251	-0.221317	-0.164176	-0.168332	-0.256577	-0.266557	-0.187222	-0.142044	-0.040577	0.0738297	0.267509	0.534384	0.66258	0.917524	1.10289	1.17612	1.29349	1.27246	1.09002	0.856291	0.684775	0.387677	0.0725704	-0.0507772	-0.123029	-0.260481
44.7059	-0.243134	-0.180799	-0.17784	-0.198996	-0.129861	-0.212344	-0.217256	-0.199248	-0.292656	-0.264322	-0.225347	-0.215241	-0.198177	-0.218358	-0.315701	-0.348852	-0.316677	-0.290641	-0.227204	-0.182153	-0.183097	-0.171953	-0.213163	-0.183003	-0.180138	-0.214485	-0.272822	-0.261835	-0.200664	-0.0600015	0.0133207	0.173125	0.240403	0.412044	0.784228	0.933454	1.13006	1.26232	1.2383	1.26342	1.09807	0.841305	0.536336	0.277426	0.0886579	-0.124194	-0.188449	-0.212439	-0.25154
45.8824	-0.233217	-0.192007	-0.204065	-0.217193	-0.213194	-0.304588	-0.310664	-0.31674	-0.391164	-0.355935	-0.237562	-0.227456	-0.179194	-0.134205	-0.240584	-0.290798	-0.313938	-0.283715	-0.210109	-0.189079	-0.144752	-0.137731	-0.252232	-0.217067	-0.158069	-0.223426	-0.274774	-0.219585	-0.132348	0.0693907	0.297291	0.480959	0.590391	0.839353	0.99475	1.25042	1.33369	1.28442	1.21025	0.907261	0.609375	0.406724	0.207094	0.0666517	-0.0146985	-0.188355	-0.268635	-0.317747	-0.305721
47.0588	-0.292467	-0.250218	-0.215052	-0.222104	-0.264259	-0.372778	-0.39702	-0.423181	-0.470531	-0.362043	-0.209479	-0.195407	-0.19739	-0.16638	-0.269705	-0.32694	-0.278741	-0.210424	-0.158887	-0.185018	-0.153787	-0.172897	-0.28447	-0.255318	-0.136031	-0.0989766	-0.0670221	0.164719	0.331229	0.539044	0.772013	0.916485	0.989744	1.19853	1.28964	1.49727	1.39895	1.22734	1.06791	0.558216	0.339509	0.205016	0.0425678	-0.0136911	-0.0709574	-0.192385	-0.274774	-0.305784	-0.219365
48.2353	-0.348726	-0.276442	-0.283431	-0.216154	-0.250218	-0.357604	-0.366765	-0.447045	-0.476292	-0.40404	-0.271563	-0.2335	-0.241528	-0.17126	-0.238475	-0.305626	-0.305595	-0.228306	-0.215996	-0.227173	-0.150859	-0.177997	-0.236302	-0.177116	-0.023608	0.0817947	0.155936	0.426967	0.714841	0.969627	1.25262	1.34984	1.26556	1.24865	1.15115	1.23742	1.02869	0.862146	0.665634	0.140918	0.00349826	-0.106973	-0.178155	-0.193266	-0.184325	-0.248581	-0.306886	-0.316929	-0.225472
49.4118	-0.431335	-0.374226	-0.440402	-0.375108	-0.339879	-0.385938	-0.392045	-0.441189	-0.451264	-0.399129	-0.329836	-0.264479	-0.239388	-0.184073	-0.221254	-0.230321	-0.245338	-0.294608	-0.289382	-0.326594	-0.248297	-0.202113	-0.173054	-0.0416159	0.0335953	0.210243	0.38478	0.653765	1.01093	1.21557	1.32686	1.29764	1.15421	1.05702	0.840235	0.876345	0.656536	0.486909	0.3425	-0.0566959	-0.127877	-0.193172	-0.131813	-0.0897838	-0.0958599	-0.146074	-0.210392	-0.297787	-0.312804
50.5882	-0.474466	-0.380114	-0.466438	-0.399097	-0.31674	-0.338777	-0.349765	-0.424031	-0.41295	-0.350741	-0.310632	-0.233249	-0.206174	-0.255192	-0.272255	-0.223111	-0.240143	-0.286517	-0.290483	-0.323729	-0.303706	-0.233406	-0.14513	-0.015643	0.0425993	0.255388	0.517258	0.85138	1.27277	1.41224	1.25967	1.02891	0.75901	0.560389	0.509198	0.504161	0.391769	0.265337	0.0596627	-0.151961	-0.187033	-0.249399	-0.162949	-0.173149	-0.204253	-0.210235	-0.193235	-0.233343	-0.2936
51.7647	-0.382097	-0.228558	-0.370071	-0.367111	-0.268698	-0.328829	-0.311703	-0.327727	-0.281448	-0.185112	-0.179099	-0.101684	-0.132852	-0.262212	-0.286328	-0.175919	-0.130742	-0.154039	-0.118968	-0.198398	-0.275718	-0.254594	-0.20035	0.000350025	0.105784	0.415948	0.761025	0.99582	1.36092	1.36186	1.02375	0.696738	0.404772	0.0897598	0.0495883	0.0405214	-0.0708315	-0.092932	-0.252484	-0.247416	-0.219239	-0.269516	-0.128822	-0.192133	-0.289507	-0.293537	-0.198209	-0.189205	-0.249525
52.9412	-0.45438	-0.383104	-0.455356	-0.434358	-0.26662	-0.279654	-0.266557	-0.258592	-0.301754	-0.198335	-0.181208	-0.133796	-0.122746	-0.252138	-0.288343	-0.179099	-0.149033	-0.164239	-0.187347	-0.273703	-0.330844	-0.285635	-0.187222	0.0878078	0.231273	0.549433	0.947652	1.10909	1.31971	1.24642	0.821125	0.460999	0.222237	-0.070737	-0.175164	-0.180138	-0.195187	-0.180138	-0.243417	-0.183192	-0.156086	-0.193392	-0.071713	-0.136	-0.239356	-0.210172	-0.141918	-0.124855	-0.2063
54.1176	-0.420159	-0.375989	-0.364971	-0.34095	-0.159139	-0.215335	-0.240427	-0.232462	-0.309751	-0.221348	-0.153032	-0.109838	-0.101873	-0.173086	-0.237373	-0.203309	-0.196257	-0.20142	-0.236523	-0.281668	-0.277576	-0.248455	-0.149159	0.142965	0.348576	0.744025	1.09918	1.25958	1.39911	1.15824	0.752021	0.326633	0.0124707	-0.204253	-0.263535	-0.242284	-0.224087	-0.159895	-0.249305	-0.226323	-0.197296	-0.253649	-0.135968	-0.175227	-0.205387	-0.139998	-0.140061	-0.104832	-0.179194
55.2941	-0.160178	-0.189394	-0.197453	-0.214517	-0.0708629	-0.111979	-0.038751	0.0343824	-0.0971192	0.0133522	0.0526106	-0.0537051	-0.125012	-0.140061	-0.243449	-0.222356	-0.114875	-0.0526976	-0.0927746	-0.155015	-0.1309	-0.0978433	0.0214746	0.38478	0.682634	1.0891	1.38903	1.52148	1.44841	1.12024	0.76219	0.394918	0.132891	-0.0246154	-0.138109	-0.195092	-0.251225	-0.205135	-0.301534	-0.319762	-0.245527	-0.230573	-0.142044	-0.140061	-0.164271	-0.168143	-0.208378	-0.157156	-0.14302
56.4706	-0.0889023	-0.146263	-0.129263	-0.155235	-0.0828262	-0.0907597	0.0747427	0.124768	0.0855096	0.238073	0.221041	0.120738	-0.0258118	-0.0940339	-0.205418	-0.259599	-0.157156	-0.113049	-0.144972	-0.151993	-0.0746408	0.0397029	0.228187	0.627572	0.970509	1.17319	1.35371	1.42996	1.29172	1.1232	0.775161	0.438048	0.170134	0.022608	-0.101842	-0.207024	-0.280315	-0.20907	-0.238223	-0.291585	-0.161123	-0.165341	-0.185333	-0.202459	-0.252736	-0.234445	-0.300747	-0.186151	-0.174062
57.6471	0.15496	0.105595	0.0885005	0.0685407	0.109845	0.148128	0.426054	0.516282	0.583339	0.772926	0.746764	0.642337	0.439654	0.301226	0.0754983	-0.125107	-0.0838966	-0.0669276	-0.0897523	-0.0385936	0.104903	0.216287	0.439843	0.789108	1.17533	1.26364	1.33183	1.39703	1.15638	0.968808	0.647752	0.34675	0.0808188	0.00356122	-0.0736649	-0.210015	-0.283243	-0.183947	-0.24921	-0.324642	-0.235295	-0.229376	-0.224371	-0.223363	-0.230541	-0.255475	-0.384049	-0.290609	-0.256388
58.8235	0.491096	0.448784	0.361358	0.45571	0.48099	0.512252	0.912676	0.960812	1.13626	1.34694	1.2275	1.1924	0.850246	0.657606	0.470916	0.194974	0.335448	0.340327	0.267446	0.315614	0.336675	0.452152	0.700831	1.05006	1.4213	1.40223	1.43412	1.33174	1.03275	0.901405	0.625557	0.391801	0.208228	0.112931	-0.0315101	-0.134835	-0.206111	-0.163012	-0.203183	-0.312678	-0.255381	-0.244456	-0.216406	-0.189236	-0.204411	-0.238349	-0.354802	-0.306539	-0.258309
60	0.802141	0.750857	0.668499	0.748747	0.827201	0.774122	1.1334	1.19561	1.29881	1.47945	1.35994	1.49642	1.19444	1.05693	0.870269	0.624392	0.734643	0.69337	0.676716	0.589447	0.541373	0.599804	0.843446	1.08328	1.51074	1.5307	1.372	1.16724	0.842029	0.653513	0.491946	0.330442	0.17196	0.0244969	-0.141981	-0.155991	-0.193077	-0.149946	-0.105714	-0.168993	-0.131781	-0.17104	-0.161123	-0.165026	-0.272507	-0.235201	-0.318471	-0.2834	-0.229219
61.1765	1.18641	0.958482	1.04172	1.06773	1.15219	1.22457	1.4293	1.58186	1.42621	1.35195	1.21047	1.30183	1.24469	1.35311	1.25571	1.05088	1.04068	1.02038	0.96651	0.906379	0.91447	0.774248	1.03602	1.16554	1.49774	1.71551	1.3743	1.07021	0.695857	0.323579	0.27837	0.195037	0.0635035	-0.0266618	-0.208315	-0.218326	-0.207213	-0.196288	-0.116859	-0.156054	-0.194966	-0.20504	-0.140943	-0.110688	-0.223332	-0.205103	-0.260229	-0.281417	-0.205072
62.3529	1.38614	1.17924	1.33375	1.3697	1.44507	1.42209	1.41907	1.48137	1.14224	0.9236	0.804156	0.862524	0.858495	1.21881	1.31508	1.29471	1.38696	1.32938	1.29443	1.20433	1.23442	1.12427	1.3449	1.39199	1.5325	1.71425	1.24969	0.846342	0.549338	0.189118	0.131883	0.0505643	-0.0518476	-0.174314	-0.328923	-0.224497	-0.201357	-0.261551	-0.15596	-0.198177	-0.28532	-0.298448	-0.189142	-0.138865	-0.243417	-0.194085	-0.248203	-0.321525	-0.266274
63.5294	1.37817	1.17738	1.35491	1.28051	1.26147	1.27859	1.1883	1.27966	0.933548	0.663714	0.561302	0.496259	0.531362	0.900744	1.05929	1.24258	1.33891	1.38674	1.40182	1.31877	1.35582	1.18135	1.32774	1.34367	1.48317	1.58265	1.1442	0.709835	0.369763	0.0556329	-0.0166504	-0.0537995	-0.133166	-0.243543	-0.398121	-0.357037	-0.31079	-0.322847	-0.181082	-0.143933	-0.228086	-0.240175	-0.187096	-0.174975	-0.299582	-0.257301	-0.314473	-0.339627	-0.266274
64.7059	0.953728	0.907481	1.09203	1.0698	1.0387	1.11095	0.903325	0.888403	0.615546	0.238356	0.134937	0.0578682	0.143122	0.486531	0.714211	0.907512	0.983763	1.05661	1.1248	1.19621	1.33259	1.25136	1.37181	1.36079	1.38088	1.26968	0.896462	0.528245	0.221293	0.0284952	-0.0527606	-0.12602	-0.222419	-0.298637	-0.428187	-0.472451	-0.42422	-0.367048	-0.198303	-0.132065	-0.144909	-0.136944	-0.18612	-0.201168	-0.294702	-0.314725	-0.368969	-0.350804	-0.295552
65.8824	0.35462	0.482061	0.493111	0.621401	0.738956	0.693653	0.635505	0.543262	0.342594	0.113025	-0.0115188	-0.0614812	-0.119849	0.154361	0.311804	0.492135	0.676905	0.597254	0.676527	0.745819	0.923254	1.14914	1.30365	1.30463	1.21938	0.867184	0.570211	0.306452	0.0617405	0.0135096	-0.0748297	-0.189205	-0.228432	-0.294639	-0.390975	-0.42825	-0.398027	-0.274648	-0.152119	-0.0888078	-0.0857541	-0.108862	-0.208189	-0.261425	-0.255412	-0.297661	-0.354959	-0.300621	-0.279622
67.0588	-0.0587737	0.172117	0.137928	0.190062	0.364821	0.31533	0.27837	0.225197	0.138872	-0.0153596	-0.146956	-0.128759	-0.182121	-0.0804965	-0.017469	0.121872	0.283502	0.205898	0.285296	0.439717	0.515936	0.696644	0.811082	0.819173	0.736878	0.39561	0.298267	0.115827	-0.0496439	0.0185783	-0.0677147	-0.232273	-0.309688	-0.302447	-0.373786	-0.435145	-0.363743	-0.239577	-0.170316	-0.165278	-0.149191	-0.141163	-0.197296	-0.194274	-0.109932	-0.150104	-0.282676	-0.215304	-0.249493
68.2353	-0.198272	0.0125022	-0.0547755	-0.0889338	0.0958673	0.017256	-0.030786	-0.0106688	-0.109964	-0.203907	-0.306319	-0.282204	-0.328609	-0.279307	-0.290546	-0.148026	-0.0205542	-0.102093	0.0636609	0.127696	0.186946	0.307428	0.355628	0.394823	0.339635	0.145924	0.08573	-0.00843354	-0.113805	-0.0516272	-0.0726889	-0.249305	-0.325649	-0.306351	-0.350646	-0.400892	-0.377721	-0.227487	-0.207433	-0.224497	-0.158226	-0.167325	-0.229502	-0.208409	-0.117016	-0.154197	-0.256577	-0.211305	-0.284628
69.4118	-0.241434	-0.143052	-0.166223	-0.210424	-0.0727834	-0.125201	-0.16934	-0.129231	-0.199405	-0.236271	-0.313466	-0.322469	-0.36985	-0.336668	-0.362956	-0.249462	-0.138046	-0.189394	-0.0969303	-0.0509032	-0.0347842	0.000444472	0.0375621	0.0746482	0.00441124	-0.0568533	-0.0949469	-0.185081	-0.225252	-0.168049	-0.18612	-0.272381	-0.346711	-0.301345	-0.322532	-0.356722	-0.334464	-0.253555	-0.25749	-0.308712	-0.255601	-0.254594	-0.267722	-0.218515	-0.133135	-0.121046	-0.187284	-0.157061	-0.241371
70.5882	-0.171166	-0.0838336	-0.115096	-0.186309	-0.144122	-0.220561	-0.276694	-0.254688	-0.318818	-0.338714	-0.364656	-0.422929	-0.425039	-0.450162	-0.451389	-0.33884	-0.227487	-0.16021	-0.0577348	-0.0187282	-0.0968673	-0.155141	-0.201263	-0.201294	-0.184231	-0.126933	-0.0868874	-0.150985	-0.159108	-0.202396	-0.280535	-0.341768	-0.38493	-0.336511	-0.295426	-0.239199	-0.237027	-0.235358	-0.299582	-0.306665	-0.320832	-0.283746	-0.18442	-0.153284	-0.10203	-0.0928376	-0.174188	-0.246408	-0.336731
71.7647	-0.130963	-0.132883	-0.174188	-0.253492	-0.307641	-0.372999	-0.363995	-0.329962	-0.319888	-0.262622	-0.307641	-0.406999	-0.479314	-0.522539	-0.504689	-0.389086	-0.274648	-0.128066	-0.0577348	-0.0969932	-0.151143	-0.216343	-0.249399	-0.225441	-0.156211	-0.123029	-0.134205	-0.201326	-0.233532	-0.312962	-0.402183	-0.436278	-0.426204	-0.382853	-0.295426	-0.1961	-0.189866	-0.188072	-0.25431	-0.226228	-0.281637	-0.272664	-0.18442	-0.187347	-0.199279	-0.192133	-0.206205	-0.332701	-0.390943
72.9412	-0.235201	-0.251131	-0.262244	-0.235295	-0.2885	-0.331757	-0.255664	-0.268698	-0.268729	-0.211526	-0.257459	-0.366922	-0.425102	-0.421072	-0.396264	-0.361948	-0.267501	-0.143965	-0.158887	-0.18209	-0.221285	-0.259473	-0.262464	-0.292656	-0.208315	-0.186183	-0.243543	-0.295678	-0.298826	-0.382254	-0.470468	-0.416224	-0.410211	-0.432154	-0.322627	-0.228306	-0.243103	-0.254342	-0.263283	-0.219208	-0.269548	-0.235389	-0.181334	-0.220278	-0.2715	-0.272381	-0.208189	-0.251445	-0.238317
74.1176	-0.2834	-0.275246	-0.286265	-0.242158	-0.280252	-0.338525	-0.234382	-0.243386	-0.247479	-0.195407	-0.24644	-0.34287	-0.40914	-0.32886	-0.310978	-0.325901	-0.26152	-0.227298	-0.246282	-0.269485	-0.274585	-0.341894	-0.348915	-0.372054	-0.281637	-0.250469	-0.253586	-0.27257	-0.258686	-0.338053	-0.443393	-0.420348	-0.404292	-0.417137	-0.327601	-0.214139	-0.243008	-0.223111	-0.19909	-0.140943	-0.192259	-0.194274	-0.154197	-0.18911	-0.22925	-0.225189	-0.162886	-0.184199	-0.126996
75.2941	-0.209196	-0.17189	-0.202018	-0.200098	-0.24921	-0.273357	-0.216343	-0.225284	-0.159045	-0.136126	-0.165089	-0.240395	-0.311828	-0.278646	-0.270681	-0.238475	-0.186183	-0.170095	-0.212218	-0.227424	-0.296717	-0.397083	-0.422237	-0.419278	-0.325807	-0.290672	-0.229439	-0.229313	-0.235515	-0.298763	-0.390093	-0.455388	-0.484509	-0.438167	-0.330655	-0.248297	-0.207874	-0.172016	-0.189079	-0.196257	-0.248612	-0.294702	-0.253681	-0.186214	-0.111884	-0.106847	-0.0936246	-0.109901	-0.0356972
76.4706	-0.207276	-0.101779	-0.133828	-0.133859	-0.207118	-0.2182	-0.255538	-0.254405	-0.203183	-0.221285	-0.210078	-0.229187	-0.227361	-0.222356	-0.219428	-0.216374	-0.226323	-0.237215	-0.262338	-0.25941	-0.342744	-0.452365	-0.46946	-0.460456	-0.406086	-0.3418	-0.232336	-0.208094	-0.190181	-0.215304	-0.279496	-0.382002	-0.387103	-0.335724	-0.243417	-0.193203	-0.184955	-0.141981	-0.203183	-0.242473	-0.246566	-0.300747	-0.313906	-0.227456	-0.0579237	-0.0950728	-0.0768131	-0.0397899	0.0485494
77.6471	-0.301754	-0.194431	-0.222419	-0.243354	-0.216185	-0.216122	-0.2885	-0.250344	-0.244299	-0.323634	-0.328609	-0.305469	-0.24348	-0.227519	-0.246597	-0.205387	-0.248486	-0.310601	-0.313686	-0.322847	-0.403127	-0.488507	-0.432217	-0.42315	-0.457119	-0.395981	-0.319699	-0.297473	-0.255475	-0.199185	-0.248392	-0.323792	-0.338872	-0.288532	-0.202176	-0.1961	-0.16978	-0.122746	-0.18804	-0.24348	-0.221569	-0.29785	-0.342146	-0.273829	-0.0871078	-0.0710518	-0.0668647	0.0445197	0.169851
78.8235	-0.271531	-0.152119	-0.207276	-0.25642	-0.243354	-0.247384	-0.290609	-0.248423	-0.185018	-0.261268	-0.281228	-0.263094	-0.231265	-0.291554	-0.303706	-0.271563	-0.289633	-0.277513	-0.280598	-0.262622	-0.37898	-0.475442	-0.422111	-0.424031	-0.434956	-0.399821	-0.308365	-0.314284	-0.27427	-0.20504	-0.207213	-0.267533	-0.276568	-0.233312	-0.173086	-0.142013	-0.0996378	-0.0977173	-0.244236	-0.348663	-0.415153	-0.458253	-0.467382	-0.403159	-0.179319	-0.166317	-0.192416	-0.0980322	0.0613942
80	-0.336636	-0.24433	-0.28447	-0.345798	-0.343783	-0.371897	-0.340792	-0.272507	-0.211211	-0.194022	-0.199027	-0.197957	-0.226228	-0.33374	-0.365034	-0.360941	-0.398058	-0.309688	-0.294576	-0.300715	-0.361917	-0.456332	-0.44418	-0.463164	-0.390786	-0.335566	-0.289256	-0.251068	-0.210141	-0.180075	-0.205355	-0.248549	-0.264605	-0.215335	-0.119975	-0.0719648	-0.0647239	-0.133985	-0.278552	-0.385843	-0.469334	-0.468264	-0.482368	-0.44821	-0.310727	-0.305815	-0.293821	-0.165404	-0.0309119
81.1765	-0.358611	-0.328546	-0.335629	-0.357761	-0.309562	-0.329647	-0.235263	-0.16213	-0.187159	-0.179099	-0.181114	-0.269296	-0.291522	-0.309625	-0.334873	-0.345829	-0.339848	-0.278678	-0.312647	-0.321808	-0.331694	-0.362767	-0.345577	-0.352567	-0.272255	-0.227078	-0.286233	-0.256042	-0.180925	-0.207055	-0.208283	-0.196288	-0.239419	-0.231454	-0.161186	-0.036925	-0.0738538	-0.137133	-0.169182	-0.296497	-0.414083	-0.41997	-0.427085	-0.401868	-0.331505	-0.229219	-0.200192	-0.0588367	0.0514773
82.3529	-0.293348	-0.286328	-0.305438	-0.324579	-0.304493	-0.331631	-0.207118	-0.134016	-0.2063	-0.187159	-0.201294	-0.276411	-0.287461	-0.19717	-0.187222	-0.250438	-0.251634	-0.287744	-0.365947	-0.361035	-0.317653	-0.342807	-0.312584	-0.305563	-0.189173	-0.150891	-0.262244	-0.251099	-0.202018	-0.234319	-0.187316	-0.142233	-0.160273	-0.169277	-0.165278	-0.0991655	-0.162162	-0.250595	-0.214328	-0.299424	-0.409927	-0.377658	-0.404859	-0.362609	-0.346553	-0.277387	-0.223269	-0.142139	-0.0980636
83.5294	-0.336605	-0.348694	-0.355746	-0.351748	-0.374793	-0.417011	-0.314536	-0.245432	-0.308743	-0.244362	-0.177273	-0.2936	-0.312647	-0.206205	-0.212313	-0.236334	-0.254499	-0.304713	-0.426991	-0.467257	-0.404922	-0.383828	-0.389779	-0.363806	-0.200192	-0.128948	-0.226385	-0.160902	-0.12092	-0.23136	-0.201294	-0.212439	-0.234445	-0.22541	-0.191346	-0.13027	-0.208409	-0.289822	-0.200287	-0.267407	-0.351748	-0.337581	-0.379799	-0.3486	-0.349513	-0.274302	-0.182027	-0.139998	-0.15511
84.7059	-0.319573	-0.28743	-0.329647	-0.279402	-0.300463	-0.354676	-0.291396	-0.272381	-0.304619	-0.283557	-0.233375	-0.317653	-0.327601	-0.179981	-0.16298	-0.156936	-0.141005	-0.254499	-0.363837	-0.411092	-0.402938	-0.336636	-0.331505	-0.340666	-0.203183	-0.154008	-0.191283	-0.125768	-0.123816	-0.212218	-0.185049	-0.193298	-0.183192	-0.188229	-0.180295	-0.133198	-0.186246	-0.224497	-0.107823	-0.166978	-0.237247	-0.241214	-0.333583	-0.313497	-0.283368	-0.241214	-0.121864	-0.0716815	-0.114938
85.8824	-0.429069	-0.376839	-0.45331	-0.39809	-0.3418	-0.355841	-0.31548	-0.324421	-0.357635	-0.340666	-0.328734	-0.30465	-0.270461	-0.154889	-0.133828	-0.124761	-0.149946	-0.32971	-0.429037	-0.47031	-0.494394	-0.444149	-0.373849	-0.343814	-0.261488	-0.231423	-0.244551	-0.228306	-0.250501	-0.24644	-0.192133	-0.203309	-0.167073	-0.143052	-0.170221	-0.250564	-0.26854	-0.299771	-0.177053	-0.173999	-0.187033	-0.214107	-0.377847	-0.407031	-0.393053	-0.420191	-0.311828	-0.194368	-0.164302
87.0588	-0.503398	-0.420946	-0.501478	-0.435208	-0.337738	-0.32779	-0.308523	-0.359619	-0.346585	-0.292498	-0.25642	-0.210204	-0.17614	-0.183884	-0.212061	-0.174912	-0.214013	-0.353794	-0.415909	-0.43313	-0.4994	-0.395823	-0.314599	-0.286517	-0.229219	-0.269548	-0.225378	-0.205166	-0.223395	-0.183097	-0.175919	-0.258309	-0.235106	-0.151898	-0.194148	-0.257553	-0.25154	-0.262716	-0.158037	-0.169025	-0.177021	-0.280378	-0.446163	-0.46732	-0.396044	-0.459292	-0.347907	-0.185301	-0.126083
88.2353	-0.457214	-0.323445	-0.422016	-0.417074	-0.32672	-0.342933	-0.324673	-0.319542	-0.282455	-0.193298	-0.194368	-0.1411	-0.1581	-0.237121	-0.290326	-0.204915	-0.191818	-0.266337	-0.218106	-0.245464	-0.346837	-0.289539	-0.239451	-0.215304	-0.175038	-0.189142	-0.126901	-0.140848	-0.193235	-0.142926	-0.176864	-0.276379	-0.262212	-0.164019	-0.133009	-0.195312	-0.137102	-0.156211	-0.159989	-0.162036	-0.206205	-0.270429	-0.380051	-0.385088	-0.246503	-0.384017	-0.316771	-0.173212	-0.140218
89.4118	-0.505445	-0.409927	-0.481329	-0.470373	-0.317621	-0.32779	-0.319573	-0.299456	-0.293569	-0.180169	-0.154197	-0.112923	-0.116796	-0.223961	-0.303265	-0.199814	-0.20992	-0.242221	-0.195029	-0.235389	-0.320675	-0.262433	-0.184199	-0.148026	-0.137857	-0.199153	-0.184105	-0.228274	-0.246566	-0.184199	-0.200129	-0.269359	-0.25516	-0.178029	-0.156967	-0.211274	-0.184199	-0.189331	-0.217256	-0.199122	-0.248329	-0.340572	-0.416098	-0.47541	-0.398121	-0.478464	-0.407157	-0.215367	-0.141131
90.5882	-0.485453	-0.439174	-0.449217	-0.430202	-0.274396	-0.311703	-0.319668	-0.307641	-0.359996	-0.255538	-0.210518	-0.167262	-0.143996	-0.194998	-0.230132	-0.195879	-0.218074	-0.22223	-0.22223	-0.266588	-0.272539	-0.196288	-0.141068	-0.130994	-0.10181	-0.186151	-0.245401	-0.258434	-0.280692	-0.181271	-0.16616	-0.180138	-0.162949	-0.205103	-0.178973	-0.203246	-0.231297	-0.222324	-0.215146	-0.203057	-0.276411	-0.341642	-0.410179	-0.456427	-0.395131	-0.412037	-0.352755	-0.185994	-0.170095
91.7647	-0.321651	-0.321588	-0.34967	-0.360815	-0.283305	-0.333614	-0.331568	-0.2885	-0.354959	-0.285635	-0.186434	-0.217476	-0.240364	-0.246282	-0.267312	-0.247101	-0.207055	-0.124761	-0.122714	-0.2012	-0.187033	-0.165058	-0.17104	-0.177084	-0.102786	-0.130963	-0.20737	-0.190212	-0.204379	-0.208315	-0.188134	-0.159013	-0.141918	-0.202144	-0.158037	-0.0969618	-0.157061	-0.17614	-0.135937	-0.132852	-0.222293	-0.186183	-0.195312	-0.265612	-0.278646	-0.298511	-0.288437	-0.201924	-0.198051
92.9412	-0.292467	-0.298511	-0.301471	-0.347844	-0.318566	-0.385875	-0.383891	-0.346774	-0.389086	-0.279591	-0.163326	-0.209448	-0.258497	-0.272539	-0.301502	-0.317495	-0.284407	-0.203152	-0.20907	-0.254342	-0.208157	-0.197138	-0.235232	-0.271437	-0.19207	-0.191157	-0.266588	-0.181208	-0.166317	-0.196383	-0.186277	-0.164145	-0.179162	-0.217193	-0.177116	-0.0980322	-0.156023	-0.184294	-0.0887764	-0.10776	-0.217319	-0.21225	-0.235515	-0.265581	-0.305752	-0.283494	-0.297473	-0.260197	-0.280409
94.1176	-0.293443	-0.29042	-0.287335	-0.318597	-0.30251	-0.31759	-0.279465	-0.263503	-0.357919	-0.339848	-0.263723	-0.28573	-0.277639	-0.224465	-0.214265	-0.344727	-0.336668	-0.301471	-0.352504	-0.320392	-0.250155	-0.25431	-0.307515	-0.350804	-0.242441	-0.209354	-0.282739	-0.195281	-0.197296	-0.224339	-0.180107	-0.136	-0.161154	-0.234319	-0.265644	-0.218641	-0.287682	-0.289822	-0.118905	-0.121959	-0.194305	-0.172267	-0.213604	-0.249525	-0.272539	-0.260292	-0.292372	-0.224119	-0.195218
95.2941	-0.249273	-0.261236	-0.296339	-0.321619	-0.273389	-0.252264	-0.204033	-0.17699	-0.273389	-0.303612	-0.211368	-0.255507	-0.275592	-0.176297	-0.222293	-0.312647	-0.299519	-0.309467	-0.327444	-0.289287	-0.242127	-0.283337	-0.316488	-0.361759	-0.308586	-0.194274	-0.212407	-0.142013	-0.120951	-0.220183	-0.223206	-0.184168	-0.195249	-0.212281	-0.237499	-0.200476	-0.272633	-0.293852	-0.141131	-0.130081	-0.1462	-0.11009	-0.153284	-0.211274	-0.254405	-0.2885	-0.264385	-0.137952	-0.0116132
96.4706	-0.30868	-0.249368	-0.311577	-0.352913	-0.302699	-0.299645	-0.270492	-0.240332	-0.226197	-0.23328	-0.185144	-0.193203	-0.197296	-0.179351	-0.264574	-0.300715	-0.348789	-0.373849	-0.344664	-0.305501	-0.310569	-0.376839	-0.439111	-0.483281	-0.436152	-0.296654	-0.219333	-0.137952	-0.137007	-0.209165	-0.214202	-0.232399	-0.258466	-0.218295	-0.223395	-0.254562	-0.277544	-0.305784	-0.28658	-0.289602	-0.256608	-0.245527	-0.273703	-0.286611	-0.250344	-0.332701	-0.342807	-0.209354	-0.0499902
97.6471	-0.186371	-0.147145	-0.267627	-0.342901	-0.300621	-0.222293	-0.20715	-0.173054	-0.156967	-0.246282	-0.243291	-0.231297	-0.194242	-0.189362	-0.218483	-0.245464	-0.313686	-0.366765	-0.391793	-0.346711	-0.407944	-0.475316	-0.487374	-0.508435	-0.462377	-0.330781	-0.207181	-0.188009	-0.22308	-0.254184	-0.276379	-0.292561	-0.247353	-0.211148	-0.225221	-0.29253	-0.366797	-0.389055	-0.41912	-0.398027	-0.262653	-0.231454	-0.20737	-0.189299	-0.171166	-0.304713	-0.363019	-0.220404	0.0465031
98.8235	-0.145319	-0.136157	-0.253618	-0.284691	-0.176203	-0.0889338	-0.133009	-0.13005	-0.170158	-0.261394	-0.234351	-0.218326	-0.148152	-0.152245	-0.216532	-0.216406	-0.303643	-0.361917	-0.374887	-0.340855	-0.366985	-0.43017	-0.37303	-0.389999	-0.439206	-0.321745	-0.266368	-0.271374	-0.285478	-0.27937	-0.257364	-0.280535	-0.215178	-0.197107	-0.199027	-0.269359	-0.369724	-0.365821	-0.39702	-0.377878	-0.208409	-0.192196	-0.188197	-0.162193	-0.165152	-0.250564	-0.286769	-0.133072	0.18597
100	-0.139148	-0.106973	-0.223363	-0.267501	-0.264574	-0.208472	-0.222545	-0.242662	-0.219522	-0.25346	-0.243449	-0.236428	-0.193329	-0.296811	-0.356061	-0.371015	-0.422142	-0.371897	-0.354739	-0.317684	-0.389999	-0.466218	-0.468358	-0.501383	-0.484288	-0.387953	-0.310506	-0.310506	-0.334685	-0.353763	-0.356817	-0.376021	-0.333709	-0.311577	-0.271405	-0.286422	-0.368717	-0.37281	-0.464203	-0.463227	-0.335881	-0.293569	-0.211211	-0.181177	-0.150041	-0.219302	-0.264699	-0.207402	0.0674703
101.176	-0.118023	-0.116953	-0.192227	-0.234413	-0.261583	-0.228589	-0.212565	-0.227613	-0.227676	-0.199374	-0.174219	-0.197327	-0.212376	-0.337896	-0.381184	-0.430265	-0.462345	-0.393053	-0.379862	-0.345798	-0.37898	-0.42507	-0.439237	-0.474372	-0.416066	-0.333803	-0.30251	-0.310538	-0.330686	-0.384899	-0.421198	-0.459386	-0.420096	-0.422992	-0.336511	-0.31548	-0.391762	-0.384899	-0.466312	-0.404985	-0.347844	-0.306508	-0.18804	-0.170032	-0.161091	-0.17614	-0.201452	-0.200381	-0.00770944
102.353	-0.213163	-0.212093	-0.22711	-0.16191	-0.157093	-0.173306	-0.141257	-0.226606	-0.330025	-0.272664	-0.161343	-0.202396	-0.188323	-0.255601	-0.344916	-0.446321	-0.475379	-0.376965	-0.354707	-0.289382	-0.216122	-0.242158	-0.280441	-0.340729	-0.325555	-0.271342	-0.298386	-0.309404	-0.294513	-0.399979	-0.432217	-0.41317	-0.421166	-0.47434	-0.388897	-0.303517	-0.382727	-0.341611	-0.361665	-0.307484	-0.29445	-0.272224	-0.19292	-0.246062	-0.236176	-0.185018	-0.115064	-0.0990711	-0.00478159
103.529	-0.26237	-0.272413	-0.274333	-0.170158	-0.156148	-0.174282	-0.125201	-0.227456	-0.317905	-0.267659	-0.175416	-0.193392	-0.195375	-0.194399	-0.290672	-0.411218	-0.462408	-0.424189	-0.391951	-0.327601	-0.209102	-0.184986	-0.216091	-0.292498	-0.285415	-0.280346	-0.291459	-0.289382	-0.285478	-0.363963	-0.431367	-0.397271	-0.414303	-0.476449	-0.393053	-0.335629	-0.384741	-0.380712	-0.330434	-0.211211	-0.216248	-0.189079	-0.175038	-0.278268	-0.270429	-0.204128	-0.0980636	-0.0699499	-0.0126836
104.706	-0.171166	-0.166097	-0.20227	-0.13918	-0.160178	-0.214422	-0.220467	-0.295678	-0.31888	-0.240458	-0.123187	-0.161154	-0.20227	-0.219333	-0.321714	-0.361917	-0.371991	-0.354959	-0.319573	-0.261268	-0.190999	-0.170945	-0.198114	-0.254499	-0.228306	-0.19909	-0.170001	-0.167891	-0.186088	-0.320706	-0.418207	-0.460393	-0.467382	-0.445156	-0.335661	-0.26322	-0.33544	-0.318503	-0.31441	-0.235326	-0.170127	-0.157943	-0.135937	-0.18697	-0.180075	-0.176108	-0.101023	-0.132127	-0.153126
105.882	-0.163201	-0.149065	-0.200255	-0.165152	-0.175195	-0.222387	-0.266525	-0.309625	-0.350929	-0.294576	-0.203435	-0.218326	-0.206205	-0.177147	-0.240301	-0.248392	-0.249462	-0.272507	-0.236176	-0.165908	-0.141761	-0.148908	-0.185112	-0.285635	-0.261488	-0.204159	-0.122935	-0.0896264	-0.162067	-0.272664	-0.391164	-0.464518	-0.423339	-0.385056	-0.283683	-0.225252	-0.305501	-0.311577	-0.317432	-0.290641	-0.212376	-0.198272	-0.199374	-0.214296	-0.159171	-0.201357	-0.150293	-0.144154	-0.190212
107.059	-0.196414	-0.2114	-0.335975	-0.336007	-0.271657	-0.272664	-0.297598	-0.277418	-0.281511	-0.250218	-0.248423	-0.220152	-0.195092	-0.140911	-0.166978	-0.11689	-0.125988	-0.27364	-0.267501	-0.228432	-0.261551	-0.254531	-0.21842	-0.265644	-0.277607	-0.252547	-0.185396	-0.216406	-0.291806	-0.269737	-0.320864	-0.388142	-0.300747	-0.265487	-0.212218	-0.245275	-0.345672	-0.326657	-0.353794	-0.32886	-0.195375	-0.179319	-0.236617	-0.268698	-0.240615	-0.348065	-0.309971	-0.2114	-0.208315
108.235	-0.209322	-0.172141	-0.3469	-0.397114	-0.349828	-0.368969	-0.402938	-0.348631	-0.337707	-0.292278	-0.274427	-0.254247	-0.205135	-0.206111	-0.208063	-0.109775	-0.0836762	-0.214359	-0.216217	-0.149033	-0.234319	-0.210298	-0.192385	-0.233595	-0.268666	-0.243575	-0.171323	-0.212313	-0.269642	-0.220467	-0.254436	-0.342744	-0.279465	-0.248203	-0.21905	-0.264322	-0.350678	-0.268477	-0.358832	-0.360941	-0.204348	-0.216374	-0.25261	-0.253555	-0.212407	-0.390188	-0.388173	-0.28765	-0.307736
109.412	-0.201294	-0.153126	-0.341926	-0.427306	-0.362924	-0.386032	-0.361791	-0.291365	-0.307578	-0.244236	-0.245432	-0.230352	-0.167167	-0.184231	-0.191188	-0.0828262	-0.0596867	-0.137165	-0.101999	-0.077002	-0.17636	-0.189425	-0.19547	-0.230541	-0.217476	-0.185364	-0.106155	-0.134205	-0.205513	-0.128161	-0.150985	-0.219145	-0.181995	-0.168962	-0.142894	-0.18316	-0.203277	-0.164082	-0.29763	-0.312773	-0.275624	-0.271626	-0.216532	-0.183349	-0.0829521	-0.270776	-0.343027	-0.29571	-0.376052
110.588	-0.287556	-0.2936	-0.462251	-0.477394	-0.354833	-0.348852	-0.321714	-0.271405	-0.369819	-0.353668	-0.327727	-0.358832	-0.277607	-0.24644	-0.254436	-0.144059	-0.138959	-0.188323	-0.177242	-0.170253	-0.201357	-0.159139	-0.144091	-0.139022	-0.153095	-0.195281	-0.198398	-0.247573	-0.25154	-0.10499	-0.0917042	-0.107634	-0.0946636	-0.176045	-0.204096	-0.175164	-0.229313	-0.146924	-0.200192	-0.232273	-0.206237	-0.199153	-0.165152	-0.166128	-0.135937	-0.283652	-0.370008	-0.303643	-0.335881
111.765	-0.194179	-0.229408	-0.349765	-0.379012	-0.255412	-0.279496	-0.298669	-0.306634	-0.461338	-0.471349	-0.437254	-0.477394	-0.375958	-0.303675	-0.278552	-0.201294	-0.238443	-0.235484	-0.20737	-0.196351	-0.142076	-0.140093	-0.14812	-0.176203	-0.17529	-0.18231	-0.248643	-0.240584	-0.230478	-0.0949784	-0.0827632	-0.0937506	-0.142989	-0.265518	-0.326751	-0.251508	-0.280504	-0.208126	-0.166884	-0.181019	-0.205198	-0.180107	-0.15023	-0.142076	-0.127972	-0.226323	-0.32971	-0.268383	-0.32672
112.941	-0.0354768	-0.111884	-0.228337	-0.292656	-0.226354	-0.25346	-0.263535	-0.245432	-0.410116	-0.42315	-0.356943	-0.476386	-0.43017	-0.336794	-0.269485	-0.217319	-0.223395	-0.174282	-0.167262	-0.199437	-0.138078	-0.155015	-0.215146	-0.210078	-0.11881	-0.122903	-0.201357	-0.191251	-0.181177	-0.119881	-0.109744	-0.112734	-0.147932	-0.271531	-0.309719	-0.180201	-0.259379	-0.234225	-0.174849	-0.204002	-0.273357	-0.217098	-0.126996	-0.130963	-0.119881	-0.211211	-0.326625	-0.323508	-0.385843
114.118	0.11696	-0.0387195	-0.149096	-0.24049	-0.253492	-0.245527	-0.280724	-0.265675	-0.397114	-0.427211	-0.33182	-0.451232	-0.454254	-0.33969	-0.289445	-0.232273	-0.216343	-0.168301	-0.164239	-0.213478	-0.152024	-0.210109	-0.288406	-0.284344	-0.198146	-0.14003	-0.21543	-0.175227	-0.175164	-0.176171	-0.191251	-0.227424	-0.257647	-0.362043	-0.420191	-0.275624	-0.346742	-0.32672	-0.210172	-0.252327	-0.301565	-0.267375	-0.235389	-0.233343	-0.28148	-0.343657	-0.416916	-0.408794	-0.418931
115.294	0.228345	0.0897598	-0.0216876	-0.134174	-0.118999	-0.0879263	-0.173212	-0.184294	-0.320832	-0.437222	-0.382978	-0.44906	-0.395792	-0.25919	-0.209952	-0.179949	-0.190212	-0.226574	-0.206457	-0.208504	-0.159045	-0.176014	-0.203152	-0.222261	-0.171228	-0.138109	-0.209479	-0.208378	-0.223363	-0.214265	-0.185112	-0.25346	-0.292656	-0.373912	-0.50047	-0.423055	-0.42592	-0.352818	-0.187033	-0.145004	-0.176203	-0.181177	-0.24156	-0.299645	-0.338809	-0.429037	-0.434043	-0.380712	-0.345609
116.471	0.378767	0.196138	0.0125337	-0.0718389	-0.0385936	-0.0224746	-0.10776	-0.11179	-0.234319	-0.37791	-0.349828	-0.402938	-0.386819	-0.235169	-0.218043	-0.169938	-0.145035	-0.238632	-0.225504	-0.267627	-0.222356	-0.187064	-0.162067	-0.133985	-0.155078	-0.165121	-0.205324	-0.24241	-0.252358	-0.238128	-0.233091	-0.318408	-0.322501	-0.387732	-0.486209	-0.447108	-0.446069	-0.346963	-0.191251	-0.1411	-0.132065	-0.159013	-0.245401	-0.320643	-0.279559	-0.37196	-0.358926	-0.283494	-0.313591
117.647	0.536084	0.406692	0.221198	0.0695166	0.0154615	-0.0758057	-0.240332	-0.235295	-0.240332	-0.323666	-0.310664	-0.303517	-0.318503	-0.250218	-0.306445	-0.204033	-0.135968	-0.238506	-0.161123	-0.162193	-0.22541	-0.226354	-0.22245	-0.203498	-0.230541	-0.222482	-0.151237	-0.204379	-0.213352	-0.138896	-0.198051	-0.337549	-0.362672	-0.375675	-0.43398	-0.417955	-0.349733	-0.243575	-0.191314	-0.181334	-0.107099	-0.155141	-0.182279	-0.139148	-0.0729722	-0.152308	-0.215587	-0.206331	-0.275435
118.824	0.851222	0.717832	0.523302	0.291341	0.18811	0.0577737	-0.186938	-0.194935	-0.181995	-0.309467	-0.335692	-0.328546	-0.363617	-0.343563	-0.3707	-0.279307	-0.217161	-0.295584	-0.230321	-0.186246	-0.249525	-0.249462	-0.234382	-0.184388	-0.185301	-0.209291	-0.123061	-0.231297	-0.269485	-0.144815	-0.19994	-0.332418	-0.352472	-0.363617	-0.41084	-0.417924	-0.372747	-0.220341	-0.204222	-0.166128	0.00642611	-0.00855947	0.0977563	0.201113	0.310419	0.257214	0.117653	0.112899	-0.0114244
120	1.24651	1.19337	0.924576	0.664595	0.463958	0.190094	-0.0214987	-0.0897523	-0.132978	-0.210235	-0.239514	-0.255538	-0.314756	-0.304713	-0.365947	-0.275498	-0.190086	-0.245338	-0.204159	-0.192196	-0.236554	-0.225535	-0.202396	-0.120259	-0.139117	-0.195155	-0.158069	-0.26429	-0.311608	-0.198114	-0.208189	-0.297473	-0.302478	-0.33969	-0.347687	-0.342807	-0.357887	-0.219428	-0.192227	-0.1581	0.121872	0.196075	0.399734	0.580348	0.722774	0.669632	0.55617	0.517163	0.279409
121.176	1.57774	1.58278	1.39413	1.04887	0.679581	0.281267	-0.0166189	-0.126964	-0.128916	-0.183034	-0.21927	-0.271531	-0.357981	-0.394092	-0.415248	-0.332733	-0.230258	-0.177053	-0.137826	-0.118905	-0.224371	-0.257616	-0.292656	-0.216532	-0.161154	-0.167041	-0.117047	-0.21118	-0.27257	-0.251508	-0.289602	-0.322847	-0.341863	-0.337896	-0.302699	-0.226323	-0.253492	-0.164145	-0.141005	-0.0798354	0.271381	0.516062	0.853143	1.05784	1.19032	1.16239	0.995789	0.899484	0.655717
122.353	1.61895	1.63803	1.46535	1.22951	0.883208	0.389597	0.0495569	-0.0959543	-0.116985	-0.171166	-0.199248	-0.305689	-0.436309	-0.473427	-0.461527	-0.398121	-0.29955	-0.182153	-0.158887	-0.194116	-0.242441	-0.259568	-0.276631	-0.170253	-0.0738538	-0.0726574	-0.119975	-0.22925	-0.347781	-0.418144	-0.433224	-0.425385	-0.415216	-0.405236	-0.311703	-0.237404	-0.243449	-0.161123	-0.113994	0.069674	0.443936	0.877226	1.2213	1.3147	1.41003	1.3601	1.28086	1.3159	0.971642
123.529	1.41633	1.50958	1.39801	1.40594	1.17508	0.563096	0.19595	-0.0337768	-0.185112	-0.203215	-0.175069	-0.277513	-0.393179	-0.394155	-0.377249	-0.416287	-0.34882	-0.25642	-0.288248	-0.310349	-0.312521	-0.291585	-0.283652	-0.194274	-0.101904	-0.11582	-0.193203	-0.303643	-0.340792	-0.42825	-0.451327	-0.372211	-0.402277	-0.453499	-0.327979	-0.220467	-0.243575	-0.142202	0.0344768	0.285296	0.723813	1.22844	1.47111	1.42203	1.39697	1.35994	1.25067	1.41919	1.17936
124.706	1.17955	1.25375	1.33284	1.36583	1.14605	0.588282	0.135787	-0.0858485	-0.209133	-0.249368	-0.247321	-0.354802	-0.451264	-0.437254	-0.398279	-0.442386	-0.413233	-0.341926	-0.358737	-0.390818	-0.361791	-0.33777	-0.344822	-0.243386	-0.187222	-0.147019	-0.194337	-0.296811	-0.3038	-0.403159	-0.466312	-0.383167	-0.400136	-0.427274	-0.315827	-0.195249	-0.208346	-0.084967	0.167899	0.476898	0.928448	1.43519	1.60261	1.51736	1.4321	1.3629	1.18043	1.26874	1.13428
125.882	1.04008	1.28691	1.44721	1.44	1.15311	0.587149	0.0725075	-0.107981	-0.180138	-0.239356	-0.217256	-0.330718	-0.431178	-0.476386	-0.438387	-0.434389	-0.397145	-0.33692	-0.368843	-0.392864	-0.403001	-0.407062	-0.376965	-0.262464	-0.186246	-0.10987	-0.103888	-0.223395	-0.235421	-0.330749	-0.416035	-0.410148	-0.423087	-0.382978	-0.25154	-0.156117	-0.132002	-0.0106373	0.218145	0.576256	1.09691	1.51934	1.62056	1.5273	1.22838	1.097	0.894542	0.902601	0.86945
127.059	0.872473	1.08517	1.34486	1.19318	0.874236	0.483918	0.0264489	-0.0847781	-0.14088	-0.214233	-0.244393	-0.294639	-0.357919	-0.424189	-0.394186	-0.373093	-0.371173	-0.364058	-0.395005	-0.439143	-0.477236	-0.475316	-0.458221	-0.327758	-0.296622	-0.172016	-0.137007	-0.240301	-0.212187	-0.294545	-0.3486	-0.381877	-0.353731	-0.282487	-0.166254	0.00749651	0.0586552	0.198059	0.441008	0.60736	1.1401	1.37594	1.4219	1.41198	0.992641	0.820055	0.573422	0.562466	0.646808
128.235	0.98477	1.23055	1.43223	1.09505	0.683768	0.378767	-0.0245525	-0.0615757	-0.07165	-0.16808	-0.246503	-0.27065	-0.289728	-0.354896	-0.353007	-0.306854	-0.325964	-0.393242	-0.436278	-0.444369	-0.486492	-0.480511	-0.387103	-0.230541	-0.295741	-0.176171	-0.149096	-0.296465	-0.263346	-0.256357	-0.28447	-0.31164	-0.229219	-0.176014	-0.0847466	0.0367121	0.128892	0.319486	0.589478	0.796034	1.3057	1.43909	1.43594	1.43301	0.943497	0.648634	0.43002	0.278654	0.321784
129.412	0.984739	1.31587	1.37405	1.03391	0.606573	0.204166	-0.11582	-0.159958	-0.146893	-0.195218	-0.274648	-0.267596	-0.295835	-0.365852	-0.382034	-0.337833	-0.364971	-0.438356	-0.47434	-0.405236	-0.442228	-0.43823	-0.318818	-0.20737	-0.26662	-0.197264	-0.167136	-0.35263	-0.315512	-0.269453	-0.275403	-0.266399	-0.192007	-0.111664	0.0458734	0.141265	0.334755	0.553431	0.743143	0.928606	1.23159	1.26861	1.21535	1.07887	0.679707	0.375776	0.131883	0.0467864	-0.0375861
130.588	1.16142	1.30882	1.23254	0.87241	0.434932	0.107957	-0.154826	-0.212061	-0.208126	-0.166191	-0.207496	-0.187379	-0.178375	-0.25941	-0.32672	-0.2885	-0.284659	-0.33799	-0.299739	-0.24666	-0.331725	-0.313623	-0.314693	-0.21735	-0.235452	-0.190212	-0.190149	-0.331505	-0.322564	-0.277544	-0.222387	-0.190307	-0.0908227	0.0195857	0.253436	0.459173	0.728882	0.951525	1.06395	1.10201	1.20647	1.05797	0.96777	0.796223	0.445132	0.185309	-0.0345953	-0.0927431	-0.144972
131.765	1.22558	1.42417	1.17933	0.928606	0.498243	0.061835	-0.150859	-0.248297	-0.307641	-0.271626	-0.207528	-0.236586	-0.212533	-0.284565	-0.38896	-0.36878	-0.336731	-0.307862	-0.25856	-0.180421	-0.224402	-0.217161	-0.232304	-0.174062	-0.185144	-0.246471	-0.259379	-0.362735	-0.302604	-0.218358	-0.165278	-0.0306915	0.054657	0.20615	0.526262	0.743899	0.898383	1.09301	1.19942	1.25262	1.23263	1.01887	0.784291	0.486216	0.244495	0.0347917	-0.130963	-0.132789	-0.136913
132.941	1.29084	1.33788	1.06395	0.86032	0.462069	0.0356102	-0.168112	-0.302667	-0.420222	-0.395194	-0.263786	-0.267722	-0.209479	-0.200287	-0.334779	-0.374825	-0.369913	-0.328892	-0.256514	-0.190338	-0.134898	-0.112703	-0.204065	-0.180925	-0.210172	-0.297567	-0.355778	-0.361917	-0.284722	-0.133166	0.0696111	0.210117	0.357674	0.52516	0.734801	1.01279	1.13526	1.28373	1.26471	1.04695	0.79915	0.540303	0.306704	0.0587812	-0.0234821	-0.166034	-0.307736	-0.271531	-0.256514
134.118	1.38519	1.25168	0.949699	0.689812	0.260457	-0.0476605	-0.234413	-0.324799	-0.430359	-0.411218	-0.202522	-0.226511	-0.158258	-0.143146	-0.24049	-0.310664	-0.309688	-0.22541	-0.192164	-0.205261	-0.141856	-0.131718	-0.271216	-0.228023	-0.158919	-0.23731	-0.316614	-0.189236	-0.0186968	0.172999	0.515149	0.657574	0.762946	0.993522	1.12389	1.44098	1.43009	1.37405	1.21254	0.734958	0.444943	0.223182	0.0698315	-0.0214042	-0.0906968	-0.223206	-0.328703	-0.340792	-0.211305
135.294	1.31376	1.11312	0.723876	0.450925	0.104871	-0.159202	-0.292782	-0.361067	-0.431367	-0.440276	-0.226574	-0.251571	-0.239608	-0.195344	-0.282676	-0.326814	-0.33777	-0.229502	-0.197233	-0.259536	-0.16616	-0.20822	-0.310601	-0.256325	-0.182184	-0.190275	-0.244519	-0.0188227	0.254129	0.477968	0.915603	1.06706	1.13028	1.24551	1.21135	1.32875	1.1232	0.994907	0.794239	0.350779	0.166073	0.0376251	-0.107855	-0.14598	-0.214265	-0.24241	-0.269674	-0.239545	-0.0879893
136.471	1.27069	0.945638	0.485146	0.2121	0.0125022	-0.144091	-0.275687	-0.348915	-0.418207	-0.423181	-0.275687	-0.22541	-0.155204	-0.122903	-0.182153	-0.241434	-0.308617	-0.309751	-0.273546	-0.306634	-0.224308	-0.191188	-0.215241	-0.17104	-0.132002	-0.0949469	-0.0780094	0.231934	0.542003	0.911353	1.31795	1.3811	1.45039	1.33596	1.11123	1.08828	0.890575	0.715974	0.473057	0.0535551	-0.153158	-0.201263	-0.212313	-0.164019	-0.196194	-0.225284	-0.246503	-0.318943	-0.237562
137.647	1.00678	0.725986	0.220285	-0.0176264	-0.0926802	-0.237341	-0.320675	-0.379862	-0.437222	-0.393053	-0.319919	-0.243575	-0.197485	-0.178155	-0.227361	-0.228369	-0.255381	-0.316803	-0.291617	-0.360878	-0.309719	-0.194274	-0.158163	-0.0618275	-0.0528551	-0.0519421	0.0192079	0.310136	0.784826	1.1612	1.35305	1.3812	1.25372	1.11023	1.04814	0.9287	0.719941	0.46506	0.170921	-0.0909801	-0.19229	-0.227424	-0.168175	-0.154071	-0.200287	-0.206237	-0.190307	-0.26067	-0.247542
138.824	0.939498	0.736878	0.24226	-0.00663904	-0.0133763	-0.248234	-0.343594	-0.364624	-0.377973	-0.31271	-0.292719	-0.224402	-0.202302	-0.249147	-0.298386	-0.18996	-0.160808	-0.239451	-0.211337	-0.303706	-0.384049	-0.316771	-0.239545	-0.115127	-0.131214	-0.0589941	0.10251	0.371337	0.882138	1.30164	1.40015	1.41633	1.32195	0.986942	0.807556	0.583686	0.330883	0.174195	-0.0356972	-0.124037	-0.134048	-0.195249	-0.120888	-0.17699	-0.299487	-0.249273	-0.163106	-0.174251	-0.199279
140	0.962544	0.712826	0.220285	-0.0195468	0.00885025	-0.242127	-0.311451	-0.307358	-0.335786	-0.220372	-0.228463	-0.169277	-0.162288	-0.276442	-0.314662	-0.182058	-0.13175	-0.218326	-0.190244	-0.30273	-0.402183	-0.321808	-0.24751	-0.117047	-0.113962	-0.0548699	0.144759	0.439591	0.979418	1.423	1.47325	1.42634	1.29081	0.836394	0.616836	0.320714	0.0929709	0.00951137	-0.133135	-0.106155	-0.123155	-0.199437	-0.11497	-0.220183	-0.331694	-0.290515	-0.212344	-0.144185	-0.187347
141.176	1.11608	0.88749	0.548457	0.275537	0.24566	-0.032549	-0.169088	-0.205135	-0.339848	-0.229345	-0.194305	-0.176329	-0.166349	-0.215304	-0.259568	-0.162036	-0.118748	-0.180295	-0.224465	-0.337896	-0.381121	-0.309719	-0.281605	-0.147145	-0.149128	-0.136126	0.0174134	0.318353	0.844107	1.33781	1.52441	1.47646	1.27674	0.8584	0.675992	0.369732	0.116929	0.00648907	-0.18231	-0.182373	-0.148246	-0.194494	-0.0929635	-0.179162	-0.237436	-0.220309	-0.191314	-0.162162	-0.236523
142.353	1.5456	1.27573	0.984801	0.603582	0.437135	0.0837466	-0.121959	-0.181145	-0.350929	-0.300589	-0.224339	-0.257553	-0.219365	-0.219208	-0.223363	-0.142926	-0.114812	-0.149159	-0.232462	-0.311828	-0.358957	-0.327727	-0.335755	-0.237373	-0.199216	-0.139022	-0.0195153	0.26137	0.683673	1.16935	1.62676	1.72728	1.64306	1.2127	0.752147	0.347631	0.0215376	-0.0869504	-0.21842	-0.268729	-0.216563	-0.270838	-0.193392	-0.233406	-0.254562	-0.21628	-0.248518	-0.192259	-0.24348
143.529	1.53968	1.34213	1.07821	0.74711	0.468114	0.087619	-0.128129	-0.168301	-0.317842	-0.262559	-0.151206	-0.257647	-0.291837	-0.294797	-0.333992	-0.305784	-0.234445	-0.196351	-0.255475	-0.299739	-0.283589	-0.25239	-0.315701	-0.256325	-0.182121	-0.118936	-0.0506513	0.248336	0.620394	0.988674	1.41098	1.54748	1.45433	1.19051	0.875401	0.470003	0.048455	-0.121203	-0.241591	-0.335062	-0.233658	-0.233784	-0.252736	-0.291869	-0.342114	-0.341926	-0.386158	-0.293663	-0.271594
144.706	1.55085	1.41035	1.1714	0.900492	0.523177	0.109657	-0.116985	-0.177273	-0.329805	-0.308617	-0.173243	-0.263535	-0.300715	-0.241528	-0.275655	-0.348883	-0.313686	-0.275561	-0.375769	-0.3588	-0.303517	-0.257333	-0.323729	-0.294545	-0.211431	-0.167293	-0.135087	0.107862	0.402694	0.778026	1.2224	1.48424	1.44429	1.21563	0.951619	0.492072	0.0735464	-0.0961117	-0.266588	-0.378067	-0.27767	-0.255758	-0.252673	-0.270807	-0.305973	-0.324894	-0.401207	-0.360846	-0.309593
145.882	1.41623	1.38504	1.14716	0.893408	0.518234	0.128861	-0.0687221	-0.122085	-0.24559	-0.290609	-0.237562	-0.275561	-0.299645	-0.205418	-0.211337	-0.308743	-0.277607	-0.294576	-0.360689	-0.357793	-0.318566	-0.257333	-0.300621	-0.258372	-0.202396	-0.161312	-0.145224	-0.0146355	0.260205	0.504098	0.93147	1.31659	1.33674	1.23553	0.892275	0.497046	0.0846281	-0.0839911	-0.187253	-0.331851	-0.290609	-0.315858	-0.259568	-0.234602	-0.217602	-0.216469	-0.330938	-0.314662	-0.311545
147.059	1.20659	1.31389	1.12206	0.829059	0.415727	0.0986378	-0.0717759	-0.0688481	-0.0918301	-0.190968	-0.162067	-0.20205	-0.25642	-0.22456	-0.256546	-0.312836	-0.291585	-0.287493	-0.327538	-0.329647	-0.355809	-0.363774	-0.361854	-0.343689	-0.254562	-0.176297	-0.0899412	0.0365547	0.2994	0.532275	0.796034	1.15607	1.20823	1.12392	0.865074	0.467894	0.0776391	-0.0988507	-0.167041	-0.224245	-0.199027	-0.20227	-0.176171	-0.165184	-0.232493	-0.254562	-0.32779	-0.349733	-0.296497
148.235	1.1975	1.24047	1.1289	0.711472	0.300187	0.0333435	-0.138046	-0.124005	-0.114844	-0.19292	-0.184955	-0.165845	-0.193046	-0.193298	-0.198272	-0.234351	-0.256388	-0.278363	-0.320486	-0.362767	-0.424063	-0.449154	-0.453247	-0.428187	-0.361067	-0.244519	-0.165152	-0.00449825	0.198185	0.397877	0.785109	1.13513	1.21934	1.09892	0.674418	0.218019	-0.0607886	-0.171166	-0.162004	-0.192133	-0.164932	-0.232336	-0.185175	-0.134961	-0.23136	-0.194242	-0.249431	-0.305626	-0.266368
149.412	1.08712	1.22035	1.17307	0.637237	0.282085	0.0493365	-0.153221	-0.142202	-0.144028	-0.252169	-0.261236	-0.216972	-0.144909	-0.171197	-0.201326	-0.205355	-0.274522	-0.32461	-0.353668	-0.341642	-0.433035	-0.459134	-0.411092	-0.429194	-0.458379	-0.325712	-0.214265	-0.0868559	0.151087	0.406818	0.778089	1.11212	1.27142	1.15188	0.591965	0.219908	-0.0287711	-0.196257	-0.136976	-0.190149	-0.240175	-0.307515	-0.21417	-0.124855	-0.21225	-0.188166	-0.234351	-0.33969	-0.336636
150.588	1.18553	1.28266	1.16211	0.597034	0.250918	-0.0220024	-0.198398	-0.192322	-0.162036	-0.259222	-0.26026	-0.218043	-0.162036	-0.210267	-0.264511	-0.272507	-0.315638	-0.334716	-0.343689	-0.319668	-0.394973	-0.456238	-0.415279	-0.442417	-0.501667	-0.350929	-0.234413	-0.0668332	0.221198	0.52919	0.894384	1.18339	1.32377	1.14199	0.583087	0.172684	-0.0700444	-0.225535	-0.19229	-0.188134	-0.273389	-0.330686	-0.229313	-0.184136	-0.295521	-0.278489	-0.339722	-0.404922	-0.371834
151.765	1.30183	1.30369	1.06984	0.556957	0.123572	-0.184514	-0.246566	-0.219396	-0.164019	-0.157849	-0.18697	-0.201042	-0.180138	-0.250469	-0.282644	-0.267438	-0.283494	-0.243323	-0.262275	-0.256325	-0.331599	-0.417074	-0.457434	-0.463447	-0.456395	-0.300652	-0.206268	-0.0707685	0.174038	0.498998	0.942584	1.29478	1.38607	1.06291	0.526104	0.0162801	-0.201452	-0.215524	-0.183318	-0.129042	-0.160147	-0.242536	-0.213446	-0.237562	-0.343909	-0.325681	-0.359807	-0.357667	-0.298354
152.941	1.32185	1.35699	1.02781	0.64432	0.191951	-0.17444	-0.204442	-0.200413	-0.188229	-0.132852	-0.121927	-0.168993	-0.171197	-0.254531	-0.316771	-0.319699	-0.301597	-0.262527	-0.248266	-0.221285	-0.269485	-0.332796	-0.430359	-0.423276	-0.419278	-0.299771	-0.174282	-0.0519106	0.25416	0.606227	0.901247	1.29068	1.30375	0.99475	0.648696	0.160878	-0.129168	-0.16638	-0.176518	-0.135213	-0.152245	-0.18146	-0.196383	-0.27575	-0.328923	-0.326783	-0.361948	-0.320549	-0.273389
154.118	1.44299	1.3046	0.894258	0.59206	0.202057	-0.141257	-0.134237	-0.124099	-0.205418	-0.168175	-0.161249	-0.239419	-0.259536	-0.231423	-0.254499	-0.314662	-0.266557	-0.264605	-0.305532	-0.2987	-0.247416	-0.273577	-0.372054	-0.324799	-0.337896	-0.284691	-0.235578	-0.0961117	0.263007	0.59609	1.02157	1.36495	1.27888	1.00712	0.635915	0.195162	-0.101999	-0.0780409	-0.128224	-0.178375	-0.198492	-0.247856	-0.269894	-0.315071	-0.245684	-0.25154	-0.341831	-0.283431	-0.30251
155.294	1.40393	1.17927	0.743836	0.469877	0.0657702	-0.229345	-0.175258	-0.142107	-0.243512	-0.169119	-0.117047	-0.230321	-0.226385	-0.181177	-0.17318	-0.233375	-0.228369	-0.238506	-0.347624	-0.340824	-0.285541	-0.292593	-0.379956	-0.355746	-0.327727	-0.2715	-0.257584	-0.0690055	0.302234	0.719595	1.14313	1.42628	1.26591	0.881791	0.568763	0.1231	-0.152024	-0.103006	-0.165278	-0.220498	-0.169277	-0.18952	-0.253649	-0.263692	-0.202459	-0.193266	-0.250501	-0.23328	-0.240238
156.471	1.28952	1.0228	0.595397	0.316464	0.037688	-0.203309	-0.211463	-0.217476	-0.274774	-0.206489	-0.116166	-0.199342	-0.223458	-0.180201	-0.205355	-0.212344	-0.198335	-0.218483	-0.273483	-0.310821	-0.271594	-0.259505	-0.342807	-0.349891	-0.330907	-0.247636	-0.17954	0.0934432	0.542979	0.88113	1.21535	1.36804	1.1334	0.838566	0.538634	0.208354	-0.10288	-0.134142	-0.195375	-0.305815	-0.230478	-0.250627	-0.319793	-0.296654	-0.250501	-0.216437	-0.200381	-0.176234	-0.2063
157.647	1.17108	0.783913	0.291404	0.0476679	-0.0736019	-0.189173	-0.205418	-0.243606	-0.307893	-0.29678	-0.230447	-0.247353	-0.205229	-0.141887	-0.136944	-0.142989	-0.198209	-0.25856	-0.32269	-0.333835	-0.308649	-0.287556	-0.321682	-0.391006	-0.400105	-0.281668	-0.120227	0.195981	0.705711	1.06798	1.37317	1.39423	1.1867	0.817505	0.41812	0.235428	-0.0135652	-0.0577978	-0.174125	-0.310664	-0.291491	-0.335724	-0.289476	-0.228211	-0.198146	-0.171103	-0.174156	-0.237499	-0.303706
158.824	0.812027	0.463108	-0.0214987	-0.182971	-0.17189	-0.226323	-0.205292	-0.266683	-0.311797	-0.267533	-0.251477	-0.186025	-0.174093	-0.156967	-0.18719	-0.180169	-0.224276	-0.336857	-0.354833	-0.339911	-0.286674	-0.219428	-0.236523	-0.358044	-0.420348	-0.337014	-0.117268	0.30025	0.879241	1.28672	1.34301	1.29884	1.03813	0.655749	0.519399	0.326727	0.121966	0.00759095	-0.164051	-0.266462	-0.289507	-0.340761	-0.246282	-0.239293	-0.253303	-0.189142	-0.174188	-0.245527	-0.324894
160	0.71163	0.395799	-0.0667388	-0.225315	-0.131939	-0.251508	-0.246471	-0.280661	-0.288689	-0.215304	-0.245464	-0.168049	-0.179068	-0.233249	-0.273483	-0.182153	-0.196194	-0.309688	-0.263409	-0.235358	-0.233312	-0.171166	-0.198366	-0.310821	-0.40426	-0.307799	-0.0168078	0.389534	0.982629	1.38205	1.36715	1.34408	1.19469	0.86243	0.777113	0.61054	0.362711	0.168119	-0.0897208	-0.198177	-0.23328	-0.300589	-0.184073	-0.242221	-0.329553	-0.297473	-0.237341	-0.275655	-0.344979
161.176	0.717769	0.440945	0.0376251	-0.157093	-0.0647868	-0.195312	-0.203309	-0.187284	-0.231391	-0.146011	-0.201357	-0.157124	-0.174188	-0.280504	-0.304588	-0.2012	-0.168049	-0.284628	-0.210204	-0.193235	-0.236302	-0.176108	-0.234476	-0.339753	-0.387008	-0.268446	0.0125652	0.443904	0.937578	1.31486	1.3601	1.36706	1.31099	1.06609	1.075	0.954641	0.692835	0.519304	0.16919	0.006615	-0.0776631	-0.196162	-0.110688	-0.184955	-0.273263	-0.231108	-0.221285	-0.24644	-0.304871
162.353	0.848137	0.518139	0.216098	-0.0287711	0.0605442	-0.0659832	-0.0969932	-0.0929635	-0.237467	-0.156086	-0.192353	-0.180264	-0.184199	-0.203152	-0.210298	-0.147995	-0.124918	-0.195281	-0.173023	-0.179194	-0.124824	-0.0806224	-0.166034	-0.217004	-0.271405	-0.276411	-0.0827318	0.29833	0.746953	1.19844	1.41419	1.5246	1.48147	1.37713	1.42225	1.29777	1.06407	0.825249	0.402883	0.112931	-0.0647239	-0.247416	-0.15193	-0.181051	-0.17488	-0.0965525	-0.163075	-0.196162	-0.271689
163.529	1.24856	0.89344	0.606479	0.263227	0.247045	0.0342565	-0.0288655	-0.0216876	-0.209291	-0.195218	-0.245495	-0.27767	-0.231391	-0.178092	-0.11604	-0.0668332	-0.100991	-0.159265	-0.190118	-0.2233	-0.159832	-0.154795	-0.244173	-0.225882	-0.23413	-0.19802	-0.124824	0.132796	0.424794	0.910472	1.33599	1.4905	1.69023	1.54471	1.44218	1.39294	1.14026	1.00083	0.650774	0.260551	0.006615	-0.181082	-0.159926	-0.151867	-0.114749	-0.0625201	-0.136	-0.187222	-0.201326
164.706	1.40197	1.08306	0.750919	0.44085	0.318321	0.0913653	-0.0339657	-0.0559718	-0.246534	-0.269579	-0.243543	-0.349922	-0.366985	-0.309688	-0.211494	-0.184294	-0.187284	-0.15023	-0.2182	-0.279559	-0.185018	-0.203939	-0.320392	-0.270996	-0.172771	-0.116733	-0.106784	0.0846911	0.26625	0.544238	0.968683	1.17234	1.38913	1.355	1.29175	1.38595	1.12531	1.17747	0.993868	0.51943	0.253342	-0.0637794	-0.179131	-0.207276	-0.206174	-0.114875	-0.181208	-0.166128	-0.116009
165.882	1.54941	1.24554	0.954516	0.672655	0.518045	0.306169	0.105532	0.0273304	-0.215398	-0.331725	-0.297535	-0.410935	-0.39088	-0.289413	-0.166191	-0.157061	-0.209322	-0.160241	-0.251351	-0.299645	-0.179981	-0.217035	-0.309341	-0.224906	-0.151804	-0.0816928	-0.0898782	-0.0579237	0.0615201	0.241253	0.51625	0.755044	0.965723	1.03593	1.07409	1.29874	1.26093	1.30998	1.23572	0.752179	0.353581	0.0335324	-0.132065	-0.140061	-0.149065	-0.0958599	-0.169182	-0.262559	-0.221443
167.059	1.46821	1.33388	1.01477	0.794082	0.62137	0.377351	0.176777	0.05642	-0.161186	-0.36283	-0.397995	-0.477173	-0.452082	-0.357635	-0.227236	-0.228243	-0.277513	-0.28362	-0.333677	-0.333772	-0.23731	-0.196162	-0.243291	-0.170945	-0.153	-0.0978118	-0.123061	-0.20142	-0.153284	-0.0597812	0.106855	0.301541	0.502335	0.586393	0.66173	0.940632	1.04726	1.24198	1.3181	1.03017	0.643565	0.287406	0.0345083	-0.0798984	-0.191314	-0.183318	-0.273703	-0.350016	-0.304871
168.235	1.36889	1.37896	1.08894	0.865263	0.642463	0.372439	0.100558	0.00522978	-0.118999	-0.325649	-0.327696	-0.406811	-0.426991	-0.391699	-0.320455	-0.28233	-0.285352	-0.263409	-0.280378	-0.259442	-0.219333	-0.204253	-0.228369	-0.211243	-0.197264	-0.135055	-0.13112	-0.228495	-0.171197	-0.167073	-0.086793	0.0677536	0.133048	0.245251	0.409022	0.668845	0.838598	1.0834	1.28986	1.31902	1.13321	0.73691	0.405842	0.133898	-0.101904	-0.101873	-0.134992	-0.190212	-0.187347
169.412	1.46239	1.38607	1.20644	0.863311	0.543136	0.326318	0.032399	-0.0197042	-0.0516902	-0.213194	-0.269422	-0.310475	-0.359682	-0.340477	-0.316425	-0.227141	-0.207181	-0.239325	-0.2182	-0.204285	-0.231328	-0.257553	-0.311797	-0.331851	-0.375139	-0.283683	-0.215556	-0.283715	-0.203372	-0.161186	-0.0978433	-0.054744	-0.0465271	0.0738612	0.217452	0.415129	0.693118	0.962827	1.16636	1.2757	1.23537	0.862272	0.591462	0.418907	0.0627165	0.00356122	-0.0477234	-0.118055	-0.133198
170.588	1.35894	1.45326	1.36895	0.981685	0.627477	0.31744	-0.0105743	-0.0688166	-0.10584	-0.249273	-0.295521	-0.323508	-0.359619	-0.360626	-0.376713	-0.269359	-0.233312	-0.271405	-0.260229	-0.18911	-0.215178	-0.236397	-0.259536	-0.349859	-0.473459	-0.439174	-0.354015	-0.404072	-0.304682	-0.211431	-0.150104	-0.150104	-0.170945	-0.0695722	0.0649517	0.195383	0.457253	0.783189	0.987761	1.22958	1.3969	1.05797	0.869576	0.692016	0.25372	0.170291	0.123981	0.146869	0.131663
171.765	1.46232	1.56666	1.53851	1.16028	0.793074	0.416798	0.0737353	-0.00852798	-0.0656369	-0.148876	-0.20715	-0.241182	-0.291396	-0.296497	-0.339722	-0.247447	-0.195344	-0.233375	-0.236239	-0.200255	-0.220278	-0.280661	-0.2817	-0.375013	-0.512591	-0.449249	-0.4172	-0.4121	-0.328734	-0.249493	-0.180169	-0.175132	-0.175982	-0.122714	-0.0394436	0.0287156	0.201239	0.523082	0.776924	1.08306	1.43717	1.20858	1.06225	0.930778	0.476299	0.446076	0.452121	0.520217	0.598451
172.941	1.41302	1.51034	1.52935	1.28369	0.897501	0.488137	0.125996	0.00859839	-0.0656998	-0.106816	-0.145948	-0.267344	-0.372684	-0.389905	-0.408038	-0.310695	-0.221443	-0.170095	-0.157911	-0.142957	-0.202144	-0.28957	-0.376965	-0.435113	-0.501352	-0.447076	-0.360815	-0.3588	-0.290578	-0.296654	-0.312616	-0.279496	-0.305438	-0.240143	-0.146861	-0.0465271	0.0807873	0.339477	0.564292	0.785046	1.22643	1.2196	1.11227	1.09732	0.680021	0.68084	0.686759	0.864098	0.958388
174.118	1.16724	1.46327	1.54245	1.48644	1.15947	0.587526	0.191164	-0.023671	-0.117897	-0.134929	-0.151898	-0.267218	-0.400829	-0.434074	-0.450162	-0.401018	-0.303675	-0.218295	-0.153882	-0.0887449	-0.10181	-0.155015	-0.274522	-0.336636	-0.405835	-0.361728	-0.297441	-0.326657	-0.317653	-0.388866	-0.440119	-0.401962	-0.416916	-0.365821	-0.235295	-0.145035	-0.0337768	0.114757	0.282305	0.636607	1.02888	1.31697	1.29084	1.20757	1.00804	1.02885	1.06404	1.27661	1.19627
175.294	1.18739	1.41913	1.42814	1.46635	1.21358	0.597443	0.23716	0.00737058	-0.155047	-0.170158	-0.190149	-0.317495	-0.461275	-0.437222	-0.428281	-0.463447	-0.379106	-0.284659	-0.232241	-0.171103	-0.102849	-0.125894	-0.221317	-0.262338	-0.324484	-0.305469	-0.315417	-0.346679	-0.296528	-0.38981	-0.422016	-0.346711	-0.398877	-0.417105	-0.315638	-0.202239	-0.167104	-0.0465586	0.0918691	0.439056	0.867498	1.35009	1.42212	1.37295	1.35894	1.36281	1.39908	1.59669	1.39401
176.471	1.2546	1.39203	1.37194	1.36202	1.08013	0.538288	0.135787	-0.0590256	-0.178343	-0.215493	-0.200224	-0.324516	-0.447108	-0.436089	-0.420191	-0.453341	-0.411124	-0.322753	-0.274365	-0.186088	-0.0917987	-0.079678	-0.163138	-0.231328	-0.281385	-0.305595	-0.297504	-0.324642	-0.294608	-0.379799	-0.442102	-0.375926	-0.424094	-0.472577	-0.376052	-0.29571	-0.277639	-0.187096	-0.0155171	0.334566	0.777081	1.33085	1.44107	1.40207	1.48143	1.48537	1.53757	1.73717	1.39599
177.647	1.29071	1.41923	1.35302	1.17549	0.838346	0.401781	0.0605757	-0.0871078	-0.128161	-0.193266	-0.207213	-0.286359	-0.389842	-0.448178	-0.451358	-0.416161	-0.396044	-0.316771	-0.20715	-0.123029	-0.0527291	-0.0546495	-0.126051	-0.204285	-0.228306	-0.186246	-0.160021	-0.172047	-0.19122	-0.326657	-0.406055	-0.433193	-0.436152	-0.415216	-0.306697	-0.248423	-0.271468	-0.203183	-0.153032	0.14287	0.556233	1.01373	1.26248	1.37688	1.5245	1.53858	1.5035	1.45836	1.08806
178.824	1.37905	1.34499	1.23165	0.901499	0.562278	0.305319	-0.0268192	-0.0981581	-0.114183	-0.200318	-0.206237	-0.259284	-0.301408	-0.357761	-0.336888	-0.290704	-0.283683	-0.244519	-0.199185	-0.124005	-0.138015	-0.164082	-0.190275	-0.27364	-0.255475	-0.184199	-0.12284	-0.122683	-0.147932	-0.253366	-0.341737	-0.411092	-0.376902	-0.350929	-0.270587	-0.200192	-0.279496	-0.234288	-0.2233	-0.0729408	0.297417	0.625368	0.934398	1.16822	1.29676	1.35409	1.22265	1.02494	0.836142
180	1.1141	1.00379	0.833309	0.489081	0.257214	0.134654	-0.121172	-0.100204	-0.0981581	-0.18719	-0.238286	-0.250155	-0.262181	-0.280346	-0.272476	-0.192259	-0.218326	-0.303769	-0.277607	-0.199374	-0.193361	-0.168269	-0.130239	-0.217602	-0.250595	-0.231549	-0.178155	-0.206111	-0.24241	-0.219302	-0.261551	-0.318818	-0.250438	-0.241497	-0.223332	-0.239388	-0.363963	-0.305815	-0.312899	-0.240678	0.0926246	0.296378	0.517195	0.731873	0.822353	0.809288	0.673725	0.517321	0.418718
181.176	0.767951	0.631602	0.43808	0.204198	0.0567033	-0.0308174	-0.187284	-0.179288	-0.142139	-0.205135	-0.289507	-0.29042	-0.282424	-0.303517	-0.286548	-0.161123	-0.144059	-0.238569	-0.19824	-0.124068	-0.209228	-0.192164	-0.186277	-0.219365	-0.240458	-0.196288	-0.12177	-0.195911	-0.234193	-0.187033	-0.21927	-0.275529	-0.215178	-0.202207	-0.184105	-0.24134	-0.353857	-0.278709	-0.358957	-0.333898	-0.0719018	0.0325879	0.163995	0.331512	0.408864	0.365702	0.233225	0.186253	0.126877
182.353	0.3646	0.254255	0.110884	-0.023671	-0.0819447	-0.186466	-0.303926	-0.282802	-0.268666	-0.246471	-0.298637	-0.291585	-0.273546	-0.300589	-0.295615	-0.183318	-0.133135	-0.208535	-0.156337	-0.130207	-0.230478	-0.212407	-0.218452	-0.24751	-0.236428	-0.203309	-0.0998581	-0.132852	-0.192196	-0.104801	-0.164019	-0.214265	-0.16701	-0.180169	-0.132915	-0.167073	-0.206331	-0.179256	-0.309719	-0.334873	-0.237404	-0.156054	-0.0296526	0.0495569	0.141863	0.0725704	-0.0368306	0.013667	-0.0466845
183.529	0.0374677	-0.00862243	-0.128948	-0.122903	-0.0947895	-0.189205	-0.237373	-0.270587	-0.36793	-0.370921	-0.355967	-0.376021	-0.312867	-0.272602	-0.304713	-0.233469	-0.219365	-0.23964	-0.199468	-0.183412	-0.177273	-0.136	-0.148058	-0.169119	-0.184231	-0.22138	-0.205355	-0.215304	-0.224434	-0.094758	-0.108799	-0.106847	-0.106784	-0.204316	-0.200192	-0.172173	-0.233375	-0.160178	-0.207276	-0.245338	-0.189173	-0.135748	-0.0887449	-0.0879263	-0.0267248	-0.142265	-0.204474	-0.0665499	-0.131876
184.706	-0.0889023	-0.0878634	-0.132915	-0.0917042	-0.118779	-0.21417	-0.266494	-0.351779	-0.46329	-0.470373	-0.432311	-0.473522	-0.377154	-0.310758	-0.281637	-0.212281	-0.226291	-0.211431	-0.18741	-0.199531	-0.167262	-0.182184	-0.221159	-0.220121	-0.182121	-0.160021	-0.20035	-0.194274	-0.228463	-0.121801	-0.12177	-0.133828	-0.166947	-0.291617	-0.31271	-0.24049	-0.271531	-0.202302	-0.17104	-0.180075	-0.194179	-0.166002	-0.128066	-0.127216	-0.0860689	-0.145193	-0.223426	-0.105619	-0.175888
185.882	-0.259473	-0.219302	-0.184073	-0.162917	-0.215146	-0.292435	-0.361854	-0.382915	-0.496472	-0.501509	-0.367017	-0.46946	-0.431304	-0.319793	-0.299645	-0.261488	-0.244393	-0.196414	-0.182531	-0.222671	-0.154291	-0.203277	-0.28532	-0.295395	-0.19207	-0.163988	-0.220467	-0.173275	-0.209511	-0.190244	-0.208283	-0.243386	-0.271437	-0.37495	-0.382978	-0.208346	-0.259442	-0.227361	-0.166002	-0.223174	-0.292498	-0.260292	-0.138046	-0.124162	-0.113112	-0.155235	-0.259505	-0.228086	-0.295332
187.059	-0.324642	-0.280504	-0.253397	-0.183034	-0.2131	-0.254184	-0.311514	-0.336574	-0.436152	-0.485359	-0.351874	-0.448336	-0.414146	-0.262496	-0.218295	-0.198114	-0.195155	-0.177273	-0.192322	-0.204442	-0.128979	-0.164964	-0.240143	-0.258277	-0.178029	-0.137983	-0.238538	-0.210392	-0.237656	-0.267564	-0.229471	-0.278646	-0.308712	-0.40914	-0.468453	-0.30188	-0.347907	-0.3038	-0.194242	-0.238286	-0.288563	-0.257238	-0.196131	-0.192259	-0.233375	-0.289665	-0.349796	-0.331505	-0.338494
188.235	-0.422992	-0.317621	-0.319668	-0.222261	-0.187127	-0.208189	-0.262559	-0.293474	-0.369945	-0.481329	-0.422016	-0.468295	-0.425102	-0.260355	-0.192101	-0.156999	-0.175069	-0.2335	-0.236491	-0.261583	-0.187127	-0.193046	-0.205985	-0.190936	-0.181964	-0.136976	-0.208441	-0.220435	-0.245653	-0.251508	-0.2284	-0.311734	-0.344853	-0.407094	-0.519643	-0.434263	-0.40807	-0.335912	-0.188229	-0.14812	-0.182247	-0.190149	-0.210298	-0.261457	-0.287524	-0.367835	-0.389873	-0.337612	-0.333551
189.412	-0.525404	-0.360815	-0.356943	-0.275624	-0.18316	-0.200255	-0.242316	-0.231139	-0.282518	-0.402938	-0.356817	-0.391951	-0.371897	-0.233186	-0.229187	-0.185175	-0.190181	-0.270744	-0.250532	-0.230415	-0.198272	-0.158982	-0.149946	-0.152937	-0.155834	-0.162099	-0.170316	-0.201357	-0.232619	-0.216343	-0.215241	-0.328671	-0.321619	-0.375895	-0.470342	-0.411124	-0.404009	-0.324831	-0.192227	-0.150072	-0.15215	-0.166065	-0.238412	-0.302604	-0.264416	-0.353731	-0.353763	-0.295458	-0.311514
190.588	-0.446195	-0.233375	-0.263661	-0.269674	-0.196225	-0.243417	-0.307547	-0.279339	-0.27342	-0.333614	-0.337612	-0.321525	-0.358737	-0.320423	-0.348663	-0.250312	-0.176077	-0.23753	-0.149065	-0.139054	-0.211305	-0.217287	-0.25856	-0.223489	-0.229408	-0.185396	-0.103132	-0.158195	-0.182373	-0.135968	-0.195061	-0.346648	-0.358674	-0.365758	-0.407062	-0.380932	-0.32864	-0.244551	-0.201326	-0.204411	-0.178406	-0.223395	-0.289728	-0.279654	-0.165247	-0.269548	-0.314788	-0.269548	-0.336731
191.765	-0.40807	-0.205198	-0.226385	-0.258592	-0.154952	-0.228337	-0.34967	-0.315449	-0.308491	-0.369724	-0.359682	-0.354644	-0.389905	-0.386693	-0.427998	-0.316614	-0.250344	-0.289665	-0.206205	-0.149978	-0.205198	-0.204222	-0.225347	-0.196288	-0.217256	-0.238443	-0.13197	-0.217035	-0.232178	-0.115536	-0.191849	-0.34054	-0.353605	-0.359713	-0.390818	-0.398814	-0.382632	-0.265392	-0.247384	-0.219396	-0.14727	-0.215398	-0.260544	-0.266494	-0.0998581	-0.184986	-0.254405	-0.177021	-0.318503
192.941	-0.369063	-0.252579	-0.244488	-0.261614	-0.160997	-0.212218	-0.315512	-0.303454	-0.339564	-0.359713	-0.366765	-0.38279	-0.405961	-0.404796	-0.462156	-0.362704	-0.260355	-0.285635	-0.206268	-0.175258	-0.23753	-0.231486	-0.248612	-0.192479	-0.217476	-0.259725	-0.223426	-0.293474	-0.322627	-0.19802	-0.214107	-0.316551	-0.314536	-0.365789	-0.347655	-0.36072	-0.389716	-0.303549	-0.295584	-0.295615	-0.216437	-0.257521	-0.302699	-0.28765	-0.136157	-0.14598	-0.221411	-0.143052	-0.27342
194.118	-0.249525	-0.194274	-0.225284	-0.271531	-0.261331	-0.307515	-0.337612	-0.285415	-0.303454	-0.299456	-0.315512	-0.422961	-0.477236	-0.487216	-0.483407	-0.369724	-0.200129	-0.115914	-0.0565385	-0.093845	-0.208189	-0.245243	-0.290515	-0.195281	-0.151111	-0.177242	-0.173023	-0.255129	-0.3004	-0.281322	-0.326594	-0.374887	-0.395886	-0.392832	-0.321525	-0.265298	-0.291302	-0.251319	-0.31866	-0.317684	-0.275592	-0.303643	-0.224245	-0.219176	-0.11689	-0.133796	-0.226228	-0.258434	-0.375738
195.294	-0.221285	-0.218232	-0.227141	-0.255318	-0.304399	-0.347655	-0.326594	-0.283463	-0.244362	-0.187159	-0.225347	-0.364876	-0.447171	-0.466186	-0.458284	-0.36072	-0.228211	-0.121959	-0.0926172	-0.128979	-0.190181	-0.201042	-0.230289	-0.19717	-0.135874	-0.173117	-0.232178	-0.283243	-0.356691	-0.394816	-0.410022	-0.448304	-0.431209	-0.432185	-0.320612	-0.254405	-0.288311	-0.265329	-0.343751	-0.286485	-0.311703	-0.302636	-0.222198	-0.226134	-0.164901	-0.163799	-0.217098	-0.301534	-0.399916
196.471	-0.285352	-0.302447	-0.329459	-0.27534	-0.321494	-0.325523	-0.205103	-0.201105	-0.210204	-0.161123	-0.226417	-0.350835	-0.396012	-0.36072	-0.340761	-0.334559	-0.239199	-0.174093	-0.200003	-0.241403	-0.268509	-0.26429	-0.276474	-0.238286	-0.173967	-0.21118	-0.320549	-0.390818	-0.432217	-0.473427	-0.462377	-0.413264	-0.423181	-0.488413	-0.36793	-0.287524	-0.323445	-0.297473	-0.316519	-0.248329	-0.271468	-0.250312	-0.219208	-0.284407	-0.28447	-0.266305	-0.254342	-0.307641	-0.311703
197.647	-0.245117	-0.265235	-0.291271	-0.251194	-0.296434	-0.305501	-0.191031	-0.156936	-0.147932	-0.133922	-0.165184	-0.2936	-0.364908	-0.271563	-0.246503	-0.249368	-0.181082	-0.143933	-0.206961	-0.236239	-0.247258	-0.309341	-0.317558	-0.312584	-0.255255	-0.211211	-0.28743	-0.324547	-0.339879	-0.431146	-0.449217	-0.423213	-0.440213	-0.472357	-0.384049	-0.275498	-0.311388	-0.280409	-0.234193	-0.155047	-0.167167	-0.177147	-0.15108	-0.238191	-0.242221	-0.225063	-0.196005	-0.2012	-0.172204
198.824	-0.199027	-0.153945	-0.179005	-0.187064	-0.286548	-0.310632	-0.266431	-0.27745	-0.18804	-0.155928	-0.158006	-0.189047	-0.233343	-0.214296	-0.249431	-0.227267	-0.224182	-0.231171	-0.24008	-0.252327	-0.295521	-0.371771	-0.432185	-0.462282	-0.421009	-0.339848	-0.309656	-0.301597	-0.302793	-0.379988	-0.40404	-0.460425	-0.466469	-0.455451	-0.352094	-0.255507	-0.269296	-0.219239	-0.235232	-0.214328	-0.207402	-0.255444	-0.223426	-0.215209	-0.133953	-0.126901	-0.141005	-0.152213	-0.0961117
200	-0.224276	-0.12199	-0.183192	-0.194305	-0.253618	-0.259599	-0.283589	-0.272476	-0.205103	-0.24921	-0.240269	-0.230195	-0.205261	-0.209322	-0.213352	-0.197138	-0.224245	-0.255223	-0.292246	-0.299424	-0.385749	-0.470153	-0.488381	-0.500533	-0.48942	-0.391069	-0.302636	-0.286485	-0.255444	-0.260386	-0.272318	-0.360783	-0.36686	-0.345861	-0.305847	-0.229376	-0.236271	-0.215272	-0.251351	-0.260575	-0.209417	-0.256483	-0.260607	-0.244393	-0.103919	-0.142076	-0.15215	-0.117173	-0.0118021
201.176	-0.268666	-0.169403	-0.1995	-0.223584	-0.191503	-0.177368	-0.248455	-0.21735	-0.196131	-0.285383	-0.277481	-0.243229	-0.178092	-0.165121	-0.18719	-0.159076	-0.212313	-0.286548	-0.305501	-0.313623	-0.385875	-0.438198	-0.39321	-0.397271	-0.445439	-0.363082	-0.31674	-0.291585	-0.237278	-0.165782	-0.173716	-0.260072	-0.249179	-0.271468	-0.226385	-0.206363	-0.241371	-0.195281	-0.248486	-0.262622	-0.20652	-0.286706	-0.320958	-0.297724	-0.15618	-0.163295	-0.169245	-0.0470308	0.117527
202.353	-0.279591	-0.161186	-0.206363	-0.264668	-0.281763	-0.278772	-0.31781	-0.295678	-0.218263	-0.274333	-0.289413	-0.252201	-0.202176	-0.279433	-0.28957	-0.264448	-0.308649	-0.308586	-0.309404	-0.305563	-0.40892	-0.460362	-0.458473	-0.468421	-0.473364	-0.410053	-0.319636	-0.320612	-0.262338	-0.187883	-0.192857	-0.232052	-0.227141	-0.232304	-0.178123	-0.151048	-0.16298	-0.142989	-0.29955	-0.388992	-0.369063	-0.41912	-0.399192	-0.321808	-0.162162	-0.184357	-0.199248	-0.121077	0.100716
203.529	-0.346837	-0.266525	-0.311765	-0.352031	-0.337927	-0.356061	-0.311765	-0.236428	-0.185175	-0.165058	-0.191251	-0.222356	-0.240521	-0.336794	-0.350835	-0.352881	-0.372999	-0.316708	-0.332638	-0.340666	-0.401868	-0.458379	-0.449406	-0.431304	-0.378067	-0.304682	-0.264448	-0.253397	-0.198177	-0.161878	-0.195029	-0.228148	-0.236176	-0.209259	-0.108831	-0.0818817	-0.0957969	-0.152024	-0.306634	-0.400042	-0.459417	-0.477362	-0.461338	-0.409109	-0.292687	-0.30081	-0.295772	-0.221506	-0.0317304
204.706	-0.360689	-0.311482	-0.294482	-0.299582	-0.268446	-0.30166	-0.217287	-0.159013	-0.20822	-0.18911	-0.187253	-0.271563	-0.267596	-0.264511	-0.283463	-0.323729	-0.352787	-0.312584	-0.34967	-0.329616	-0.282455	-0.299739	-0.293821	-0.29571	-0.235421	-0.203246	-0.272476	-0.267438	-0.205261	-0.200098	-0.221191	-0.194085	-0.244236	-0.26344	-0.17104	-0.0758371	-0.122809	-0.144941	-0.190936	-0.31441	-0.409959	-0.442984	-0.446132	-0.422016	-0.34479	-0.262496	-0.219365	-0.111034	0.0215376
205.882	-0.313528	-0.308428	-0.324453	-0.317527	-0.328514	-0.371865	-0.263409	-0.201105	-0.265487	-0.213194	-0.177242	-0.266651	-0.266714	-0.193392	-0.194337	-0.275687	-0.296654	-0.327696	-0.406936	-0.390849	-0.327601	-0.317747	-0.319699	-0.314662	-0.218232	-0.20312	-0.28957	-0.290483	-0.222387	-0.243449	-0.203309	-0.138172	-0.202333	-0.217413	-0.194274	-0.13005	-0.188134	-0.242347	-0.210015	-0.308397	-0.384678	-0.366513	-0.398814	-0.348631	-0.326657	-0.254373	-0.224276	-0.153976	-0.0395066
207.059	-0.346774	-0.340666	-0.339627	-0.308491	-0.340509	-0.395886	-0.304493	-0.270366	-0.311703	-0.21628	-0.147208	-0.246597	-0.27575	-0.201357	-0.2233	-0.249431	-0.246314	-0.294608	-0.398027	-0.419089	-0.36283	-0.340729	-0.345703	-0.33267	-0.188134	-0.13792	-0.204253	-0.142989	-0.109932	-0.216343	-0.201231	-0.224276	-0.273483	-0.257459	-0.215367	-0.136189	-0.214265	-0.272476	-0.190873	-0.288217	-0.35647	-0.358422	-0.397807	-0.352692	-0.353826	-0.284533	-0.2284	-0.202239	-0.20419
208.235	-0.361759	-0.316551	-0.350678	-0.276379	-0.298386	-0.356691	-0.309467	-0.330529	-0.353794	-0.314599	-0.249431	-0.299645	-0.307736	-0.186151	-0.190181	-0.191188	-0.180107	-0.279591	-0.362893	-0.390062	-0.370889	-0.31463	-0.319668	-0.361791	-0.220246	-0.175069	-0.19717	-0.109807	-0.114844	-0.205166	-0.180044	-0.208126	-0.213226	-0.217256	-0.20035	-0.120101	-0.179162	-0.210267	-0.104518	-0.195911	-0.253114	-0.256105	-0.345703	-0.308554	-0.274553	-0.241434	-0.146137	-0.109901	-0.150954
209.412	-0.454317	-0.416129	-0.499494	-0.430202	-0.371928	-0.378949	-0.340635	-0.37281	-0.395981	-0.3639	-0.330907	-0.290609	-0.262622	-0.17614	-0.194211	-0.180232	-0.178186	-0.340981	-0.419278	-0.467508	-0.506578	-0.456364	-0.402088	-0.362893	-0.286548	-0.250406	-0.230352	-0.211337	-0.213352	-0.21927	-0.173117	-0.208126	-0.190181	-0.149065	-0.174251	-0.209479	-0.235452	-0.288595	-0.184923	-0.203089	-0.214044	-0.229156	-0.374982	-0.386977	-0.376052	-0.403222	-0.321903	-0.212376	-0.166097
210.588	-0.517502	-0.426172	-0.515613	-0.460393	-0.353952	-0.341831	-0.295521	-0.341705	-0.334622	-0.280472	-0.291585	-0.231171	-0.211243	-0.251194	-0.287335	-0.212155	-0.214202	-0.329868	-0.346868	-0.380082	-0.472325	-0.40297	-0.333835	-0.292656	-0.230352	-0.225441	-0.166002	-0.154008	-0.18316	-0.161941	-0.174093	-0.288374	-0.254279	-0.155991	-0.190212	-0.216469	-0.21735	-0.251414	-0.161784	-0.192983	-0.210078	-0.299487	-0.449343	-0.464329	-0.402183	-0.465494	-0.345011	-0.193424	-0.139117
211.765	-0.437191	-0.305689	-0.447391	-0.455482	-0.331946	-0.350929	-0.312647	-0.296591	-0.262433	-0.170127	-0.176203	-0.120825	-0.154008	-0.267312	-0.302541	-0.19824	-0.165184	-0.208441	-0.149065	-0.189299	-0.327758	-0.280567	-0.239577	-0.22138	-0.150072	-0.16021	-0.0737278	-0.0868245	-0.137039	-0.102755	-0.171071	-0.272444	-0.252295	-0.130931	-0.0817873	-0.116985	-0.0738538	-0.130994	-0.172929	-0.181051	-0.240238	-0.283463	-0.374037	-0.386945	-0.253429	-0.391069	-0.329868	-0.202459	-0.159265
212.941	-0.509537	-0.42825	-0.50258	-0.485516	-0.311765	-0.306665	-0.28148	-0.252484	-0.303706	-0.207339	-0.194337	-0.160965	-0.143902	-0.252232	-0.278457	-0.186246	-0.186277	-0.204474	-0.18826	-0.238506	-0.327821	-0.252516	-0.192385	-0.136094	-0.108925	-0.173243	-0.167104	-0.201294	-0.225472	-0.162067	-0.186214	-0.278489	-0.273389	-0.186088	-0.149915	-0.182121	-0.14705	-0.177242	-0.227204	-0.218169	-0.281322	-0.357635	-0.42315	-0.47434	-0.380932	-0.465305	-0.403001	-0.230352	-0.161154
214.118	-0.487374	-0.415185	-0.416161	-0.409203	-0.24241	-0.298574	-0.311671	-0.288626	-0.350961	-0.259568	-0.211368	-0.165058	-0.149915	-0.214139	-0.250438	-0.228463	-0.257647	-0.243701	-0.209322	-0.230447	-0.220309	-0.145004	-0.0989137	-0.113931	-0.0918931	-0.166223	-0.218358	-0.214328	-0.233469	-0.143052	-0.160115	-0.190212	-0.184168	-0.217193	-0.181051	-0.200224	-0.220341	-0.233532	-0.236397	-0.221317	-0.301534	-0.33969	-0.404103	-0.462345	-0.411155	-0.438198	-0.375989	-0.222356	-0.191314
215.294	-0.336636	-0.309562	-0.315543	-0.340761	-0.249179	-0.320423	-0.309562	-0.252421	-0.335975	-0.258655	-0.163232	-0.20334	-0.227298	-0.239451	-0.284754	-0.273735	-0.232682	-0.121203	-0.0969303	-0.139148	-0.114875	-0.0997637	-0.10181	-0.124824	-0.0616386	-0.0798669	-0.174314	-0.148152	-0.158321	-0.180295	-0.191251	-0.202302	-0.196288	-0.236302	-0.17614	-0.101936	-0.142107	-0.176423	-0.147113	-0.158037	-0.262338	-0.215115	-0.225347	-0.298637	-0.303675	-0.336731	-0.315701	-0.212187	-0.197107
216.471	-0.335598	-0.344664	-0.31548	-0.348757	-0.321494	-0.377721	-0.339785	-0.282644	-0.361035	-0.270587	-0.185207	-0.253397	-0.280535	-0.270618	-0.30081	-0.330938	-0.308806	-0.203403	-0.216311	-0.226385	-0.150041	-0.173054	-0.207181	-0.252421	-0.185144	-0.181303	-0.264636	-0.173243	-0.154385	-0.182405	-0.195438	-0.22245	-0.241497	-0.266399	-0.210298	-0.108012	-0.134016	-0.165373	-0.0696981	-0.0826688	-0.201137	-0.173967	-0.204285	-0.250438	-0.284628	-0.290546	-0.2936	-0.241308	-0.274365
217.647	-0.307452	-0.288406	-0.272255	-0.295615	-0.26237	-0.287461	-0.237436	-0.202207	-0.303706	-0.281605	-0.223363	-0.241466	-0.220404	-0.146263	-0.194399	-0.304745	-0.320769	-0.300621	-0.305532	-0.269485	-0.181051	-0.235201	-0.264353	-0.322627	-0.245338	-0.190307	-0.265644	-0.184231	-0.177368	-0.208409	-0.169277	-0.159202	-0.182373	-0.254499	-0.297724	-0.241591	-0.291554	-0.288689	-0.113805	-0.110782	-0.18612	-0.160965	-0.207244	-0.246251	-0.282392	-0.30443	-0.295458	-0.247384	-0.238349
218.824	-0.306508	-0.308491	-0.35965	-0.346774	-0.284502	-0.235358	-0.153063	-0.125925	-0.215241	-0.251351	-0.187159	-0.238349	-0.256608	-0.155298	-0.209385	-0.2766	-0.267375	-0.271374	-0.288406	-0.261394	-0.217224	-0.288406	-0.327696	-0.36686	-0.296497	-0.2114	-0.218389	-0.143052	-0.135181	-0.211368	-0.219491	-0.203372	-0.203435	-0.237499	-0.257553	-0.223426	-0.282455	-0.292593	-0.130774	-0.111727	-0.124824	-0.0826373	-0.137983	-0.171953	-0.242127	-0.291365	-0.271342	-0.152056	-0.069824
220	-0.293632	-0.239388	-0.334653	-0.362924	-0.316771	-0.28573	-0.199311	-0.156023	-0.138833	-0.165845	-0.174975	-0.180012	-0.19037	-0.174377	-0.22755	-0.251571	-0.292498	-0.319542	-0.294387	-0.267375	-0.277418	-0.380901	-0.447265	-0.509569	-0.446258	-0.335849	-0.225378	-0.139935	-0.15108	-0.185175	-0.198335	-0.211431	-0.228558	-0.203372	-0.207339	-0.25239	-0.282298	-0.301534	-0.272318	-0.25239	-0.24644	-0.224276	-0.262433	-0.270303	-0.239104	-0.353637	-0.345735	-0.205355	-0.0730037
221.176	-0.200192	-0.147963	-0.280378	-0.321682	-0.254468	-0.192322	-0.168049	-0.150859	-0.132726	-0.222954	-0.23413	-0.186907	-0.113931	-0.117079	-0.172299	-0.198335	-0.296465	-0.349544	-0.339501	-0.29042	-0.344664	-0.426078	-0.428156	-0.448273	-0.431115	-0.34372	-0.228243	-0.220026	-0.251194	-0.243229	-0.257427	-0.253555	-0.220593	-0.176234	-0.209196	-0.303454	-0.386567	-0.408888	-0.434011	-0.400986	-0.296685	-0.262527	-0.234476	-0.212281	-0.166128	-0.330749	-0.372967	-0.222513	0.0032464
222.353	-0.203246	-0.174062	-0.288469	-0.33267	-0.22138	-0.131183	-0.15108	-0.146043	-0.151867	-0.264133	-0.267281	-0.21395	-0.162067	-0.189268	-0.255601	-0.259694	-0.334748	-0.362767	-0.345703	-0.310569	-0.327664	-0.410085	-0.337833	-0.365978	-0.411092	-0.361822	-0.302541	-0.313434	-0.307452	-0.252264	-0.269453	-0.245558	-0.214517	-0.160147	-0.165026	-0.278331	-0.368591	-0.398971	-0.422016	-0.379925	-0.240521	-0.195218	-0.199437	-0.185301	-0.169245	-0.277639	-0.304808	-0.122211	0.146743
223.529	-0.133765	-0.0845263	-0.195942	-0.270335	-0.25941	-0.238475	-0.213257	-0.187096	-0.148782	-0.169686	-0.182814	-0.175762	-0.157974	-0.270524	-0.322879	-0.329931	-0.377973	-0.311545	-0.280472	-0.245306	-0.313591	-0.407188	-0.393021	-0.445282	-0.421166	-0.350741	-0.285478	-0.295332	-0.300432	-0.308491	-0.349765	-0.353039	-0.348002	-0.270524	-0.25642	-0.301408	-0.366576	-0.401018	-0.490365	-0.459292	-0.36305	-0.305658	-0.238443	-0.258529	-0.190338	-0.279559	-0.335818	-0.191314	0.0856985
224.706	-0.188859	-0.151709	-0.206992	-0.235263	-0.250438	-0.251508	-0.231423	-0.235421	-0.219239	-0.157849	-0.11371	-0.122588	-0.158919	-0.294576	-0.35285	-0.408227	-0.429131	-0.34479	-0.315701	-0.264448	-0.24751	-0.309877	-0.320801	-0.35902	-0.336825	-0.313591	-0.2834	-0.286328	-0.329616	-0.353731	-0.448273	-0.493576	-0.471475	-0.40404	-0.358737	-0.337581	-0.366545	-0.417011	-0.480353	-0.420159	-0.360028	-0.298637	-0.186277	-0.180201	-0.168238	-0.184199	-0.223332	-0.184262	-0.0136596
225.882	-0.277166	-0.244047	-0.224024	-0.164932	-0.145004	-0.172141	-0.154134	-0.203309	-0.282518	-0.226228	-0.134803	-0.172866	-0.213131	-0.264416	-0.354802	-0.445313	-0.416098	-0.330749	-0.315669	-0.262401	-0.179162	-0.217445	-0.215398	-0.280692	-0.28658	-0.282424	-0.316519	-0.314441	-0.306539	-0.367804	-0.452271	-0.444369	-0.436372	-0.459323	-0.423118	-0.364719	-0.39872	-0.395855	-0.371771	-0.300652	-0.303675	-0.271437	-0.210267	-0.254405	-0.280535	-0.21118	-0.188103	-0.162067	-0.0306286
227.059	-0.297347	-0.247227	-0.229093	-0.135905	-0.136976	-0.184136	-0.140061	-0.239451	-0.298637	-0.219333	-0.150041	-0.162036	-0.23136	-0.231454	-0.317684	-0.428187	-0.400073	-0.359933	-0.350898	-0.267501	-0.163138	-0.129105	-0.150135	-0.23753	-0.234445	-0.29955	-0.30761	-0.306539	-0.305595	-0.347844	-0.458316	-0.408227	-0.41424	-0.441221	-0.439174	-0.416948	-0.424913	-0.423024	-0.311671	-0.205387	-0.196257	-0.150041	-0.173086	-0.217224	-0.248455	-0.197107	-0.108799	-0.0265359	0.0427252
228.235	-0.178942	-0.142863	-0.159863	-0.118873	-0.132978	-0.199185	-0.2063	-0.262464	-0.28362	-0.182153	-0.120825	-0.141856	-0.196131	-0.221317	-0.298543	-0.297567	-0.264416	-0.233406	-0.171166	-0.107918	-0.0507457	-0.0557829	-0.111947	-0.176266	-0.156086	-0.19909	-0.151961	-0.146861	-0.185049	-0.274553	-0.410116	-0.451327	-0.471412	-0.41805	-0.378791	-0.342618	-0.365632	-0.362767	-0.304682	-0.232493	-0.193266	-0.174156	-0.184073	-0.187033	-0.218232	-0.202081	-0.0856911	-0.0756797	-0.0896893
229.412	-0.124918	-0.077789	-0.176045	-0.10691	-0.104958	-0.180075	-0.201168	-0.272381	-0.282455	-0.213289	-0.151961	-0.127909	-0.128035	-0.0768131	-0.105903	-0.0748297	-0.0205857	-0.0748297	-0.0517532	0.0145485	-0.0426233	-0.062772	-0.0957969	-0.134016	-0.136063	-0.121833	-0.0547125	-0.115788	-0.172929	-0.240395	-0.385906	-0.4121	-0.408133	-0.354833	-0.340824	-0.328671	-0.344664	-0.365821	-0.301597	-0.27767	-0.261551	-0.213352	-0.231328	-0.193077	-0.21225	-0.201105	-0.180012	-0.181114	-0.172016
230.588	-0.163295	-0.137196	-0.275498	-0.239482	-0.159202	-0.195281	-0.20419	-0.213131	-0.225095	-0.195974	-0.195124	-0.0897208	-0.0718704	0.0194283	0.016469	0.0655184	0.10972	-0.0558774	-0.0277951	0.0716574	0.0516347	0.128798	0.208133	0.0906727	0.0183579	-0.0738538	-0.137165	-0.225378	-0.278552	-0.237373	-0.308586	-0.298511	-0.303486	-0.233249	-0.247321	-0.305626	-0.341737	-0.367961	-0.346963	-0.377123	-0.296748	-0.22541	-0.29955	-0.265329	-0.25239	-0.301534	-0.235358	-0.115914	-0.0876745
231.765	-0.0166189	0.0144541	-0.238349	-0.279591	-0.16723	-0.259473	-0.219176	-0.185962	-0.207937	-0.185868	-0.215178	-0.101747	-0.00859095	0.100842	0.166136	0.335574	0.424952	0.233288	0.323579	0.383867	0.307586	0.416798	0.539233	0.414752	0.363561	0.21018	0.0446141	-0.0697611	-0.199216	-0.180138	-0.218326	-0.288374	-0.297378	-0.220121	-0.247227	-0.305563	-0.351685	-0.322721	-0.358894	-0.405173	-0.313875	-0.301754	-0.326751	-0.29955	-0.304619	-0.358832	-0.357887	-0.26344	-0.238349
232.941	0.144759	0.182884	-0.053894	-0.102093	0.00548164	-0.11689	-0.117677	-0.142769	-0.201987	-0.16298	-0.169308	-0.0266618	0.104682	0.249218	0.33869	0.514991	0.615357	0.464871	0.553179	0.64665	0.663808	0.798111	0.951619	0.843163	0.736752	0.469877	0.243079	0.0825503	-0.104077	-0.0818817	-0.142076	-0.219113	-0.221096	-0.146893	-0.163012	-0.168206	-0.154165	-0.170284	-0.230541	-0.327947	-0.339974	-0.30081	-0.272602	-0.185144	-0.17614	-0.246408	-0.365947	-0.362893	-0.365884
234.118	0.524027	0.488955	0.34039	0.288287	0.44595	0.283344	0.183262	0.0195857	-0.236239	-0.189142	-0.169371	-0.0487309	0.170984	0.391738	0.477149	0.742797	0.849113	0.778939	0.921522	1.0069	1.15147	1.33998	1.50338	1.35676	1.16913	0.827862	0.383427	0.154676	-0.0490142	-0.100929	-0.0909486	-0.1479	-0.164019	-0.159013	-0.200129	-0.174314	-0.159202	-0.156243	-0.198429	-0.268603	-0.272602	-0.244551	-0.225315	-0.177179	-0.186214	-0.244393	-0.323886	-0.302636	-0.317684
235.294	1.04795	0.879399	0.918279	0.691607	0.762977	0.641519	0.3578	0.227149	-0.119094	-0.146232	-0.0981896	0.0163745	0.366647	0.662549	0.818103	1.06178	1.03058	1.13204	1.26153	1.32582	1.5376	1.42014	1.49038	1.45915	1.31568	1.17713	0.763764	0.381506	0.0915542	-0.109051	-0.107068	-0.152056	-0.217445	-0.220372	-0.307767	-0.29083	-0.22245	-0.198398	-0.152182	-0.17721	-0.202333	-0.220498	-0.157187	-0.107005	-0.198303	-0.198209	-0.313749	-0.324705	-0.31674
236.471	1.32686	1.18742	1.36678	1.13208	1.17829	1.05186	0.708859	0.637552	0.211187	0.22825	0.233256	0.272514	0.596467	0.907324	1.0046	1.2553	1.19303	1.37077	1.51836	1.52743	1.78644	1.44233	1.41117	1.33781	1.26865	1.35374	1.00759	0.623353	0.265148	-0.0517847	-0.134016	-0.202239	-0.246597	-0.283652	-0.335944	-0.238664	-0.177273	-0.224497	-0.171228	-0.18612	-0.259347	-0.232336	-0.0997637	-0.0286137	-0.124005	-0.123879	-0.232399	-0.319605	-0.307547
237.647	1.3068	1.21953	1.37984	1.27667	1.45417	1.35488	1.1413	1.03382	0.641676	0.632641	0.54534	0.652821	0.824179	1.16315	1.25536	1.37666	1.45187	1.47208	1.49321	1.49922	1.61671	1.32283	1.35396	1.26764	1.26874	1.39798	1.08095	0.691638	0.337494	-0.00553716	-0.111979	-0.210298	-0.293821	-0.328892	-0.421261	-0.337959	-0.24644	-0.288626	-0.207276	-0.209196	-0.296528	-0.288563	-0.152969	-0.093845	-0.161186	-0.118905	-0.227424	-0.294545	-0.290483
238.824	1.03287	0.981653	1.19428	1.1062	1.30986	1.35506	1.27485	1.33998	1.15547	1.1384	1.02601	1.13148	1.19652	1.43509	1.46916	1.40276	1.40062	1.35557	1.33356	1.28244	1.31672	0.961631	0.945669	0.938648	1.08621	1.35702	1.24566	0.998717	0.617466	0.254286	0.063598	-0.118873	-0.250501	-0.320801	-0.452397	-0.486587	-0.428219	-0.362924	-0.257396	-0.169088	-0.204159	-0.244362	-0.17614	-0.184105	-0.269579	-0.255412	-0.324736	-0.346742	-0.282424
240	0.734769	0.793924	0.861171	0.836394	1.01493	0.976931	1.14549	1.27387	1.30602	1.46648	1.32399	1.37521	1.17939	1.20842	1.18736	1.14105	1.25237	1.21018	1.18515	1.00659	0.900303	0.670608	0.630594	0.685846	1.01402	1.15641	1.29188	1.20543	0.802141	0.578522	0.198122	-0.0465271	-0.207181	-0.293537	-0.423055	-0.466344	-0.419089	-0.3639	-0.234351	-0.154984	-0.149946	-0.179099	-0.228274	-0.281511	-0.34797	-0.323792	-0.364026	-0.328734	-0.300589
241.176	0.37458	0.414657	0.497046	0.511276	0.616773	0.603803	0.81549	0.978883	1.14631	1.40518	1.38211	1.42735	1.12326	0.994781	0.910472	0.696738	0.841179	0.869198	0.815143	0.681658	0.601505	0.508159	0.424983	0.566465	0.929739	1.00804	1.32906	1.43125	1.10513	0.931596	0.468964	0.0788354	-0.194274	-0.263503	-0.379988	-0.415279	-0.358926	-0.250532	-0.182184	-0.195187	-0.199216	-0.24348	-0.320738	-0.342807	-0.30081	-0.28872	-0.354046	-0.296654	-0.267407
242.353	0.141863	0.124705	0.209109	0.178099	0.200357	0.193431	0.356887	0.597601	0.662549	0.874299	0.921522	0.907481	0.774153	0.729984	0.636576	0.413839	0.415727	0.38859	0.356572	0.24418	0.219246	0.183073	0.127066	0.254538	0.644824	0.867593	1.17052	1.44032	1.17933	0.955775	0.566433	0.131096	-0.145917	-0.23328	-0.344727	-0.410116	-0.427054	-0.277607	-0.264511	-0.278552	-0.242441	-0.269642	-0.319888	-0.340855	-0.241623	-0.268698	-0.324894	-0.274616	-0.310664
243.529	-0.111979	-0.117047	-0.0738538	-0.053768	-0.0736019	-0.144815	0.00567053	0.150111	0.129742	0.307428	0.391706	0.381727	0.309538	0.336612	0.256238	0.0776391	0.0695796	0.0515402	-0.0196727	-0.0959543	-0.0406084	-0.0356342	-0.0594978	0.0298489	0.395044	0.618757	1.00394	1.33511	1.21566	1.03023	0.65896	0.275568	0.0055446	-0.119944	-0.216248	-0.255475	-0.322595	-0.244456	-0.226511	-0.275624	-0.190338	-0.203435	-0.299771	-0.289665	-0.254657	-0.209511	-0.194399	-0.157187	-0.18826
244.706	-0.190149	-0.169088	-0.155991	-0.0888708	-0.0916098	-0.173904	-0.112734	-0.0455512	-0.109995	0.0175394	0.0837466	0.0717519	0.0817632	0.179075	0.107705	-0.015643	-0.0277007	-0.0999211	-0.136976	-0.155047	-0.0986618	-0.0827003	-0.0906023	-0.0916412	0.192266	0.584599	0.902538	1.32601	1.37613	1.07015	0.772264	0.345742	0.0245599	-0.136031	-0.160178	-0.134237	-0.212376	-0.14217	-0.225567	-0.316803	-0.296748	-0.31589	-0.31781	-0.267438	-0.220372	-0.164145	-0.145035	-0.152182	-0.179194
245.882	-0.337833	-0.312741	-0.374856	-0.295647	-0.224182	-0.244236	-0.193109	-0.196068	-0.267564	-0.229376	-0.216406	-0.160178	-0.0949784	0.00847246	-0.0106373	-0.045866	-0.107036	-0.262622	-0.323886	-0.309688	-0.274427	-0.260449	-0.194085	-0.200129	-0.0788594	0.26732	0.588376	0.996891	1.26279	1.07122	0.742104	0.332646	0.0717519	-0.0617645	-0.00947245	0.0545625	-0.0516902	-0.0598126	-0.20057	-0.293789	-0.283778	-0.30783	-0.212313	-0.176045	-0.182216	-0.136063	-0.12007	-0.180453	-0.267753
247.059	-0.448241	-0.388047	-0.485296	-0.375926	-0.262244	-0.25919	-0.201987	-0.297315	-0.300558	-0.242378	-0.239482	-0.161028	-0.125988	-0.145917	-0.172016	-0.130081	-0.19824	-0.315795	-0.347907	-0.285541	-0.255349	-0.177147	-0.132946	-0.206268	-0.182342	-0.0307545	0.379586	0.805101	1.22051	1.3058	0.957695	0.63963	0.418939	0.198185	0.277457	0.280322	0.148978	0.0675962	-0.11116	-0.177305	-0.170253	-0.226417	-0.138865	-0.164901	-0.249336	-0.172047	-0.101842	-0.148183	-0.219459
248.235	-0.381027	-0.248581	-0.408007	-0.381877	-0.270303	-0.302321	-0.240206	-0.263283	-0.227267	-0.157124	-0.200287	-0.14003	-0.16616	-0.259347	-0.28148	-0.18124	-0.1581	-0.241497	-0.159139	-0.113836	-0.177053	-0.111916	-0.14705	-0.191314	-0.181334	-0.0728463	0.248116	0.693622	1.17417	1.39288	1.18327	0.851285	0.67171	0.437985	0.579467	0.601442	0.391801	0.314449	0.0424419	-0.0357602	-0.0738538	-0.187222	-0.101716	-0.202081	-0.291522	-0.229282	-0.179162	-0.133103	-0.206394
249.412	-0.459292	-0.391132	-0.497448	-0.481298	-0.308586	-0.297441	-0.245401	-0.240364	-0.257459	-0.19632	-0.227298	-0.183097	-0.185144	-0.286359	-0.316551	-0.211274	-0.224371	-0.27065	-0.199279	-0.195218	-0.205166	-0.156967	-0.185144	-0.202239	-0.246408	-0.232336	0.0675332	0.541153	1.02667	1.43006	1.40503	1.18232	1.097	0.958577	1.09008	1.03798	0.784354	0.61372	0.201239	0.0176023	-0.0255914	-0.168112	-0.0626146	-0.143965	-0.180201	-0.13304	-0.148058	-0.13707	-0.186277
250.588	-0.431146	-0.384049	-0.446195	-0.448052	-0.263314	-0.294356	-0.232336	-0.19824	-0.266494	-0.2114	-0.253397	-0.221254	-0.198146	-0.215146	-0.183223	-0.156117	-0.191377	-0.225567	-0.234351	-0.244456	-0.221254	-0.160021	-0.197201	-0.193172	-0.159989	-0.171008	-0.0136596	0.332425	0.714463	1.17102	1.39983	1.37978	1.41195	1.25045	1.2343	1.22344	0.943686	0.808217	0.484201	0.141989	0.0245599	-0.178186	-0.111821	-0.134898	-0.124918	-0.0606942	-0.142926	-0.167104	-0.201326
251.765	-0.291554	-0.27852	-0.342713	-0.365726	-0.236271	-0.267407	-0.208315	-0.178218	-0.281605	-0.26662	-0.263472	-0.300652	-0.302604	-0.258466	-0.194337	-0.18124	-0.197485	-0.190401	-0.220404	-0.290704	-0.251382	-0.228243	-0.340666	-0.286422	-0.157817	-0.142769	-0.0857226	0.135944	0.378389	0.82591	1.1822	1.36479	1.51629	1.45304	1.44592	1.46311	1.17133	1.054	0.792098	0.344577	0.146869	-0.128098	-0.184136	-0.231297	-0.217382	-0.124037	-0.209354	-0.193361	-0.146137
252.941	-0.197264	-0.214328	-0.260449	-0.287524	-0.236302	-0.251445	-0.193298	-0.178249	-0.26854	-0.249493	-0.261394	-0.336699	-0.347781	-0.287587	-0.195344	-0.160115	-0.187379	-0.1292	-0.202396	-0.274774	-0.21033	-0.248392	-0.324673	-0.2834	-0.140722	-0.0354453	-0.017406	0.12395	0.288098	0.492922	0.761812	0.99752	1.14804	1.25923	1.35456	1.48512	1.3188	1.28074	1.07897	0.543168	0.291215	-0.0649757	-0.190212	-0.212281	-0.227393	-0.148089	-0.197264	-0.245558	-0.158226
254.118	-0.216343	-0.196288	-0.243354	-0.217319	-0.151993	-0.142926	-0.135968	-0.18911	-0.344759	-0.417105	-0.429131	-0.495402	-0.418113	-0.33182	-0.221474	-0.241528	-0.312867	-0.292813	-0.385119	-0.345955	-0.253492	-0.243449	-0.270461	-0.244299	-0.138802	-0.071587	-0.137763	-0.143933	-0.0851244	0.0364287	0.28218	0.52198	0.704672	0.851033	0.938271	1.15503	1.22032	1.29062	1.25442	0.841998	0.497865	0.0975044	-0.0738538	-0.133953	-0.208283	-0.140061	-0.195281	-0.287744	-0.266683
255.294	-0.18124	-0.173212	-0.233406	-0.192385	-0.0989451	-0.0899412	-0.122935	-0.189205	-0.343814	-0.430107	-0.433224	-0.46817	-0.470247	-0.39299	-0.331725	-0.328797	-0.333803	-0.324768	-0.368024	-0.328892	-0.217445	-0.21543	-0.213383	-0.218358	-0.228274	-0.152056	-0.20205	-0.221191	-0.166254	-0.0667702	0.0705556	0.243236	0.355628	0.484957	0.725734	0.874141	1.03372	1.21528	1.25139	1.1872	1.0036	0.583276	0.276324	0.0274878	-0.219365	-0.194305	-0.213257	-0.255475	-0.216311
256.471	-0.265675	-0.152276	-0.235547	-0.218546	-0.141131	-0.174219	-0.24241	-0.276568	-0.301597	-0.375863	-0.398027	-0.396768	-0.401868	-0.379673	-0.369661	-0.295458	-0.297535	-0.288595	-0.273514	-0.227456	-0.202364	-0.254594	-0.268698	-0.311828	-0.366922	-0.23753	-0.209228	-0.210204	-0.143115	-0.128916	-0.0167134	0.0255359	0.0556959	0.193116	0.399797	0.569235	0.876282	1.14212	1.25955	1.2916	1.20332	0.815049	0.472962	0.234201	-0.0909486	-0.169214	-0.162067	-0.191251	-0.201231
257.647	-0.253586	-0.132127	-0.235515	-0.258686	-0.162162	-0.179288	-0.264511	-0.284533	-0.283683	-0.376902	-0.403159	-0.372841	-0.385843	-0.410872	-0.408857	-0.334685	-0.313623	-0.358832	-0.342776	-0.265612	-0.295741	-0.308869	-0.320958	-0.39321	-0.471412	-0.399097	-0.331694	-0.355589	-0.325586	-0.235201	-0.153095	-0.171134	-0.132946	-0.00349082	0.196107	0.298361	0.666641	0.932478	1.10317	1.34886	1.39306	1.03587	0.702846	0.409872	-0.045803	-0.180327	-0.200413	-0.220404	-0.246408
258.824	-0.201389	-0.128098	-0.18231	-0.206426	-0.0968358	-0.11412	-0.219333	-0.223332	-0.250532	-0.323571	-0.338809	-0.300526	-0.336605	-0.337581	-0.348631	-0.278489	-0.218263	-0.254436	-0.264448	-0.228463	-0.225472	-0.266588	-0.241591	-0.33289	-0.469366	-0.412257	-0.398153	-0.397964	-0.355872	-0.270429	-0.200287	-0.206268	-0.175101	-0.0958599	0.0827392	0.161949	0.376721	0.678668	0.928574	1.28165	1.52649	1.22857	0.877541	0.482124	0.0174134	-0.180358	-0.247668	-0.204411	-0.207307
260	-0.22053	-0.120133	-0.181271	-0.233469	-0.209228	-0.206394	-0.264574	-0.249431	-0.211368	-0.287461	-0.301628	-0.312741	-0.364845	-0.393934	-0.414083	-0.343783	-0.278583	-0.243449	-0.199122	-0.163106	-0.244425	-0.321808	-0.390188	-0.464455	-0.541744	-0.465494	-0.406212	-0.404985	-0.377941	-0.34265	-0.298511	-0.301597	-0.281417	-0.221317	-0.100929	0.0375306	0.248305	0.536368	0.790272	1.04698	1.33989	1.19035	0.892464	0.535297	0.062622	-0.17126	-0.251697	-0.152308	-0.0979692
261.176	-0.16213	-0.14598	-0.178092	-0.235389	-0.257364	-0.258623	-0.24049	-0.235358	-0.224497	-0.230352	-0.266683	-0.310947	-0.4223	-0.461464	-0.495591	-0.442386	-0.339942	-0.276726	-0.219365	-0.20227	-0.274553	-0.305689	-0.398121	-0.431272	-0.452397	-0.395194	-0.365002	-0.382978	-0.372999	-0.407062	-0.428187	-0.437317	-0.409046	-0.375989	-0.211305	-0.0978747	0.00447421	0.243393	0.429076	0.85245	1.25171	1.26669	1.04893	0.557272	0.0606071	-0.107036	-0.219554	-0.0599386	-0.022758
262.353	-0.234193	-0.222009	-0.197894	-0.156904	-0.17403	-0.197296	-0.156086	-0.218326	-0.25749	-0.273483	-0.280567	-0.342839	-0.426172	-0.409109	-0.450319	-0.480416	-0.400073	-0.287587	-0.228211	-0.158887	-0.102629	-0.130805	-0.235263	-0.283494	-0.352913	-0.339911	-0.347907	-0.369976	-0.326877	-0.395068	-0.416129	-0.37303	-0.396925	-0.437159	-0.307641	-0.14003	-0.0878949	0.115922	0.298613	0.628674	1.03801	1.28171	1.14813	0.725765	0.350591	0.171992	-0.046779	0.0896653	0.110664
263.529	-0.302541	-0.264259	-0.246125	-0.17806	-0.173149	-0.185301	-0.107949	-0.178155	-0.229313	-0.26747	-0.306697	-0.350866	-0.444274	-0.376965	-0.411155	-0.467382	-0.424189	-0.347813	-0.284439	-0.214139	-0.101621	-0.100803	-0.192227	-0.246471	-0.31186	-0.333898	-0.327758	-0.330749	-0.306728	-0.34394	-0.386127	-0.342083	-0.373975	-0.444243	-0.343814	-0.215335	-0.173306	-0.0216246	0.193211	0.480109	0.959742	1.36098	1.28149	1.01068	0.642526	0.377665	0.223245	0.312591	0.316464
264.706	-0.195879	-0.168741	-0.192888	-0.154008	-0.201263	-0.228369	-0.165058	-0.242284	-0.23923	-0.25941	-0.31463	-0.370858	-0.473396	-0.449154	-0.462251	-0.439143	-0.371834	-0.300652	-0.263409	-0.194179	-0.133828	-0.142894	-0.195124	-0.233375	-0.250564	-0.231486	-0.184294	-0.205324	-0.212407	-0.34095	-0.436309	-0.446447	-0.469366	-0.453247	-0.339816	-0.216343	-0.206426	-0.101999	0.0595682	0.34952	0.856322	1.3289	1.37893	1.26758	0.984613	0.737823	0.685751	0.736091	0.718776
265.882	-0.181901	-0.109681	-0.160808	-0.174062	-0.229471	-0.259473	-0.224308	-0.247353	-0.226197	-0.265392	-0.331599	-0.363711	-0.430989	-0.411879	-0.377847	-0.348694	-0.284502	-0.249399	-0.218106	-0.138928	-0.109649	-0.139778	-0.17806	-0.259442	-0.250627	-0.189394	-0.128129	-0.115914	-0.175101	-0.285541	-0.386945	-0.451358	-0.426172	-0.396044	-0.295741	-0.197264	-0.224465	-0.178375	-0.045929	0.0944191	0.585228	0.992735	1.22243	1.41113	1.32273	1.23342	1.14127	1.09927	1.0931
267.059	-0.202176	-0.139967	-0.240269	-0.259473	-0.20334	-0.217319	-0.199153	-0.158919	-0.171921	-0.244204	-0.338714	-0.321588	-0.352692	-0.304556	-0.279559	-0.203183	-0.170158	-0.267596	-0.277418	-0.243512	-0.265518	-0.290609	-0.247605	-0.271783	-0.284848	-0.232619	-0.181334	-0.232336	-0.291554	-0.272476	-0.325681	-0.37898	-0.30465	-0.290546	-0.244425	-0.235295	-0.332701	-0.252579	-0.179414	-0.0932468	0.386417	0.755862	1.0308	1.29068	1.33674	1.3006	1.35289	1.36013	1.2457
268.235	-0.206079	-0.124855	-0.236271	-0.270461	-0.19824	-0.220215	-0.234225	-0.181051	-0.202207	-0.278426	-0.34479	-0.333646	-0.323603	-0.327696	-0.294671	-0.170032	-0.136944	-0.225378	-0.239199	-0.188292	-0.267564	-0.263503	-0.224497	-0.262685	-0.274711	-0.236523	-0.178218	-0.228211	-0.28447	-0.227141	-0.278363	-0.355746	-0.293506	-0.280504	-0.270524	-0.293537	-0.370763	-0.25261	-0.226606	-0.180547	0.190723	0.455899	0.672623	0.871339	1.01968	1.16214	1.32676	1.53965	1.47942
269.412	-0.14812	-0.0507772	-0.15511	-0.220309	-0.200287	-0.271437	-0.249368	-0.20822	-0.204285	-0.225252	-0.302636	-0.283368	-0.25516	-0.275403	-0.257427	-0.132915	-0.0979377	-0.165184	-0.122809	-0.116985	-0.226323	-0.220341	-0.235515	-0.26259	-0.231454	-0.179225	-0.125957	-0.155897	-0.224182	-0.152748	-0.179855	-0.238286	-0.183066	-0.188166	-0.153095	-0.170032	-0.20715	-0.155173	-0.248518	-0.265675	-0.0569478	0.15795	0.386795	0.541373	0.766031	0.99475	1.1101	1.37298	1.385
270.588	-0.225347	-0.16808	-0.214359	-0.222324	-0.130963	-0.184136	-0.199153	-0.221348	-0.31378	-0.3418	-0.358989	-0.366797	-0.308586	-0.291585	-0.303612	-0.182121	-0.176108	-0.212281	-0.181995	-0.195218	-0.238349	-0.197138	-0.194242	-0.188197	-0.200161	-0.227393	-0.210298	-0.250344	-0.272507	-0.131844	-0.148876	-0.166034	-0.133953	-0.208252	-0.193203	-0.16106	-0.218169	-0.141037	-0.219333	-0.247447	-0.12007	0.0787724	0.199287	0.260425	0.421961	0.55935	0.758885	1.11416	1.22038
271.765	-0.250375	-0.164114	-0.132033	-0.134992	-0.0948839	-0.200224	-0.260544	-0.305815	-0.438387	-0.450351	-0.453341	-0.46924	-0.386882	-0.344727	-0.31759	-0.246345	-0.266462	-0.249462	-0.216217	-0.218326	-0.181019	-0.163925	-0.189079	-0.214107	-0.199216	-0.204285	-0.251477	-0.237341	-0.249462	-0.125988	-0.138015	-0.134142	-0.166223	-0.281637	-0.294702	-0.240458	-0.269422	-0.197233	-0.175132	-0.164114	-0.130144	-0.0175634	0.046692	0.0636609	0.129931	0.261275	0.396681	0.746921	1.02677
272.941	-0.270366	-0.214265	-0.172079	-0.13792	-0.154984	-0.26237	-0.277607	-0.334873	-0.442354	-0.420253	-0.388079	-0.467257	-0.40001	-0.332701	-0.302478	-0.25941	-0.298574	-0.23243	-0.224245	-0.258434	-0.188985	-0.217035	-0.29042	-0.27024	-0.168993	-0.143996	-0.200255	-0.193235	-0.212407	-0.177242	-0.189236	-0.181271	-0.203372	-0.303675	-0.303706	-0.173212	-0.250312	-0.232273	-0.187033	-0.213037	-0.231297	-0.145917	-0.00736314	0.0265433	0.0346657	0.105879	0.167993	0.437985	0.692803
274.118	-0.342555	-0.28447	-0.242347	-0.184168	-0.20227	-0.282581	-0.314882	-0.360028	-0.472577	-0.440528	-0.388267	-0.477583	-0.425354	-0.338935	-0.306665	-0.253586	-0.272602	-0.199405	-0.214391	-0.263566	-0.19717	-0.265329	-0.328671	-0.315512	-0.229345	-0.151143	-0.22541	-0.191283	-0.226511	-0.262685	-0.272727	-0.294828	-0.319919	-0.389055	-0.41509	-0.275624	-0.32864	-0.316614	-0.215241	-0.254279	-0.287556	-0.242284	-0.165026	-0.12007	-0.155141	-0.13515	-0.0809373	0.0897598	0.254318
275.294	-0.406842	-0.281542	-0.254373	-0.143083	-0.12495	-0.207213	-0.260607	-0.317716	-0.407251	-0.439489	-0.403253	-0.45438	-0.366954	-0.26747	-0.239325	-0.210392	-0.259631	-0.255696	-0.25664	-0.258623	-0.189173	-0.205292	-0.235389	-0.23328	-0.188229	-0.150041	-0.204316	-0.213289	-0.246597	-0.258592	-0.248455	-0.299771	-0.335786	-0.401018	-0.505445	-0.418113	-0.432091	-0.343751	-0.191157	-0.151898	-0.160997	-0.172992	-0.162004	-0.193298	-0.223489	-0.246629	-0.203403	-0.0457401	0.100873
276.471	-0.478212	-0.35987	-0.348852	-0.240458	-0.175164	-0.210298	-0.24751	-0.291648	-0.35902	-0.412288	-0.383199	-0.400168	-0.357981	-0.248423	-0.247384	-0.196383	-0.221474	-0.275781	-0.276694	-0.318849	-0.246534	-0.220435	-0.203435	-0.174188	-0.216217	-0.205229	-0.229376	-0.247384	-0.260638	-0.253429	-0.274459	-0.358863	-0.36686	-0.423118	-0.50047	-0.438261	-0.437191	-0.35688	-0.1581	-0.119723	-0.112671	-0.130774	-0.240206	-0.296654	-0.296811	-0.346963	-0.280661	-0.131907	-0.0846207
277.647	-0.439206	-0.24156	-0.277733	-0.253681	-0.15426	-0.249525	-0.300747	-0.301754	-0.317967	-0.335062	-0.341075	-0.298763	-0.319731	-0.29253	-0.339785	-0.247573	-0.207465	-0.277859	-0.200507	-0.203624	-0.243732	-0.239671	-0.268792	-0.256671	-0.307767	-0.282707	-0.181303	-0.211148	-0.207276	-0.138802	-0.214076	-0.349796	-0.37983	-0.392958	-0.44525	-0.417168	-0.354928	-0.262653	-0.168238	-0.181114	-0.164019	-0.20205	-0.324547	-0.347781	-0.225535	-0.300936	-0.280818	-0.146106	-0.165058
278.824	-0.382034	-0.185333	-0.230447	-0.246534	-0.138991	-0.235358	-0.324642	-0.304588	-0.316771	-0.367867	-0.361917	-0.322658	-0.342776	-0.350772	-0.395005	-0.299676	-0.256483	-0.305784	-0.234445	-0.184451	-0.23561	-0.232556	-0.25069	-0.236586	-0.27257	-0.281574	-0.170158	-0.239199	-0.264479	-0.136787	-0.215052	-0.3537	-0.365695	-0.392895	-0.428093	-0.440182	-0.418018	-0.305721	-0.248455	-0.235263	-0.173086	-0.208126	-0.285415	-0.284565	-0.113144	-0.21162	-0.265927	-0.132159	-0.169182
280	-0.336794	-0.230478	-0.24049	-0.273672	-0.15023	-0.201357	-0.292687	-0.263629	-0.298763	-0.339848	-0.358926	-0.322658	-0.374919	-0.370826	-0.399066	-0.307704	-0.223363	-0.272664	-0.217382	-0.216563	-0.246629	-0.215461	-0.218515	-0.180358	-0.231454	-0.276568	-0.23136	-0.289413	-0.303549	-0.165971	-0.185081	-0.292561	-0.285604	-0.350898	-0.348946	-0.373093	-0.404072	-0.332922	-0.274616	-0.254468	-0.179225	-0.195061	-0.278394	-0.280441	-0.144059	-0.164428	-0.211683	-0.0719333	-0.124099
281.176	-0.245338	-0.155173	-0.185207	-0.248581	-0.201452	-0.280629	-0.312773	-0.282707	-0.314882	-0.330938	-0.367048	-0.407094	-0.435208	-0.452239	-0.4393	-0.342839	-0.219365	-0.165152	-0.120888	-0.103006	-0.199216	-0.22138	-0.28658	-0.250469	-0.23646	-0.240364	-0.175101	-0.237152	-0.262401	-0.227236	-0.267407	-0.331757	-0.349796	-0.378949	-0.349891	-0.299708	-0.337707	-0.287619	-0.339753	-0.350804	-0.297661	-0.308491	-0.251194	-0.243166	-0.0937191	-0.109114	-0.163484	-0.0800872	-0.124225
282.353	-0.205135	-0.176077	-0.19314	-0.267564	-0.306854	-0.364089	-0.343972	-0.319951	-0.298826	-0.248612	-0.314882	-0.382002	-0.470405	-0.510513	-0.482431	-0.366954	-0.216311	-0.114938	-0.0776631	-0.134929	-0.201105	-0.20419	-0.252327	-0.192133	-0.133859	-0.137731	-0.18697	-0.255223	-0.345798	-0.401081	-0.419183	-0.464329	-0.446258	-0.462345	-0.364939	-0.30676	-0.321619	-0.296497	-0.369724	-0.303486	-0.30465	-0.285509	-0.176077	-0.170032	-0.134866	-0.150167	-0.216626	-0.23561	-0.262748
283.529	-0.289445	-0.275435	-0.265392	-0.246471	-0.281826	-0.324957	-0.23561	-0.251792	-0.257742	-0.203529	-0.284754	-0.368906	-0.446132	-0.436058	-0.391038	-0.349828	-0.21842	-0.153095	-0.179981	-0.233249	-0.25919	-0.241245	-0.278363	-0.233217	-0.177021	-0.206048	-0.282424	-0.346648	-0.353857	-0.416192	-0.425228	-0.397145	-0.423244	-0.490553	-0.386221	-0.300873	-0.33777	-0.297535	-0.305469	-0.233217	-0.252421	-0.232304	-0.195061	-0.254153	-0.262212	-0.248297	-0.20737	-0.215461	-0.209385
284.706	-0.316551	-0.273452	-0.26237	-0.221317	-0.249588	-0.318943	-0.214517	-0.227708	-0.236649	-0.16531	-0.231549	-0.307673	-0.387984	-0.320643	-0.308649	-0.313686	-0.21735	-0.185207	-0.225221	-0.264416	-0.269327	-0.301565	-0.337738	-0.301597	-0.261394	-0.228243	-0.293537	-0.336668	-0.339911	-0.420222	-0.463384	-0.43228	-0.45331	-0.499557	-0.394186	-0.290767	-0.309656	-0.285509	-0.230321	-0.141037	-0.18527	-0.173243	-0.183066	-0.265329	-0.270429	-0.266368	-0.18634	-0.167293	-0.140124
285.882	-0.2284	-0.145067	-0.15703	-0.172079	-0.234445	-0.294639	-0.237373	-0.255538	-0.186183	-0.117929	-0.166128	-0.186057	-0.266431	-0.271374	-0.283526	-0.236397	-0.183223	-0.19122	-0.215178	-0.258372	-0.319573	-0.365852	-0.405079	-0.379988	-0.329647	-0.266368	-0.260386	-0.286359	-0.289539	-0.3639	-0.401049	-0.456364	-0.481455	-0.461432	-0.346994	-0.26259	-0.252484	-0.216311	-0.226323	-0.173243	-0.185333	-0.212407	-0.214328	-0.206174	-0.151048	-0.15703	-0.129042	-0.109051	-0.0246469
287.059	-0.217319	-0.0949154	-0.142957	-0.139935	-0.194242	-0.235295	-0.251351	-0.249368	-0.190023	-0.193077	-0.201137	-0.189992	-0.197107	-0.213068	-0.210204	-0.199185	-0.187284	-0.204222	-0.258372	-0.279559	-0.377815	-0.457308	-0.492442	-0.465305	-0.448178	-0.339753	-0.253429	-0.247258	-0.200161	-0.240332	-0.271374	-0.367898	-0.37791	-0.353889	-0.280692	-0.195249	-0.218326	-0.191251	-0.221411	-0.240647	-0.212502	-0.235484	-0.263472	-0.219176	-0.094758	-0.129924	-0.0857855	-0.0407659	0.138872
288.235	-0.299676	-0.180295	-0.215367	-0.235358	-0.202333	-0.232367	-0.2885	-0.255381	-0.253177	-0.294387	-0.316645	-0.256294	-0.204285	-0.19909	-0.220183	-0.187033	-0.22223	-0.287493	-0.316614	-0.352881	-0.431146	-0.461401	-0.438293	-0.399129	-0.459229	-0.365915	-0.314662	-0.326594	-0.275529	-0.236271	-0.257333	-0.341737	-0.329647	-0.326751	-0.265487	-0.23838	-0.254436	-0.213383	-0.263692	-0.28192	-0.248738	-0.299771	-0.366009	-0.332796	-0.198303	-0.207402	-0.172141	0.0194598	0.197083
289.412	-0.254468	-0.146137	-0.209385	-0.261488	-0.253429	-0.272318	-0.300337	-0.259222	-0.180894	-0.23923	-0.272444	-0.237215	-0.201137	-0.273357	-0.276505	-0.239262	-0.259473	-0.25941	-0.280378	-0.286548	-0.406999	-0.451358	-0.438261	-0.402151	-0.425039	-0.356754	-0.282455	-0.306508	-0.262464	-0.195124	-0.215178	-0.271405	-0.256294	-0.249336	-0.195061	-0.157911	-0.179005	-0.136976	-0.278583	-0.374195	-0.355117	-0.406118	-0.410211	-0.361822	-0.180107	-0.193329	-0.188103	0.0495569	0.264329
290.588	-0.33267	-0.245432	-0.290672	-0.344885	-0.350866	-0.387984	-0.341737	-0.281542	-0.209259	-0.189173	-0.204285	-0.192164	-0.21118	-0.310506	-0.34372	-0.337644	-0.357824	-0.293632	-0.290483	-0.306697	-0.377973	-0.435271	-0.470405	-0.440276	-0.401931	-0.311577	-0.258309	-0.253366	-0.19037	-0.17721	-0.212344	-0.250438	-0.282424	-0.252421	-0.158069	-0.102912	-0.0968043	-0.128948	-0.289633	-0.403253	-0.473584	-0.505539	-0.458284	-0.405898	-0.258246	-0.265455	-0.276411	-0.0900357	0.103612
291.765	-0.349765	-0.331788	-0.331883	-0.348852	-0.315638	-0.334653	-0.236239	-0.184168	-0.201294	-0.191251	-0.193329	-0.262559	-0.259536	-0.281605	-0.314756	-0.323697	-0.344759	-0.289602	-0.327601	-0.336762	-0.323729	-0.333803	-0.355872	-0.337833	-0.28255	-0.23136	-0.246377	-0.250406	-0.187379	-0.210424	-0.239608	-0.216437	-0.265455	-0.254436	-0.191125	-0.0918931	-0.141918	-0.17614	-0.233375	-0.347844	-0.422268	-0.448147	-0.442134	-0.426959	-0.3486	-0.306602	-0.267312	0.00746502	0.135944
292.941	-0.293506	-0.297693	-0.302699	-0.328734	-0.325555	-0.343594	-0.226197	-0.160021	-0.214485	-0.195344	-0.209417	-0.273703	-0.270524	-0.200318	-0.19229	-0.259536	-0.269548	-0.306665	-0.382821	-0.367835	-0.309593	-0.316708	-0.325712	-0.289602	-0.196257	-0.158037	-0.237404	-0.259473	-0.241591	-0.257647	-0.23561	-0.16128	-0.19122	-0.204316	-0.181177	-0.130081	-0.19122	-0.242441	-0.213194	-0.309593	-0.38194	-0.352692	-0.378854	-0.326562	-0.286422	-0.245306	-0.220121	-0.00550568	0.111955
294.118	-0.349828	-0.362011	-0.357919	-0.355746	-0.391762	-0.42995	-0.325681	-0.272507	-0.333929	-0.250532	-0.195375	-0.298858	-0.307893	-0.217539	-0.232525	-0.258655	-0.273546	-0.323697	-0.452082	-0.474214	-0.396925	-0.376871	-0.384836	-0.351717	-0.20419	-0.150041	-0.224371	-0.194179	-0.163232	-0.277607	-0.253649	-0.235578	-0.274553	-0.264605	-0.242441	-0.169245	-0.250469	-0.304682	-0.223174	-0.306445	-0.381782	-0.359587	-0.381814	-0.332607	-0.335629	-0.296465	-0.244267	-0.12495	-0.0928061
295.294	-0.332764	-0.30166	-0.335755	-0.281385	-0.31038	-0.365663	-0.296497	-0.304525	-0.336888	-0.284659	-0.253618	-0.315921	-0.32694	-0.192385	-0.18826	-0.186214	-0.173117	-0.280409	-0.381688	-0.416916	-0.389716	-0.333614	-0.334559	-0.336605	-0.195187	-0.134016	-0.186309	-0.134992	-0.159045	-0.260386	-0.218358	-0.218389	-0.208346	-0.215367	-0.21927	-0.157061	-0.230321	-0.278615	-0.158982	-0.228243	-0.288437	-0.236208	-0.33182	-0.302699	-0.270555	-0.275498	-0.181082	-0.0907283	-0.0947895
296.471	-0.439174	-0.390975	-0.457277	-0.406023	-0.35773	-0.37388	-0.328703	-0.358737	-0.392045	-0.351842	-0.360972	-0.311797	-0.2817	-0.173212	-0.157124	-0.1581	-0.17211	-0.347718	-0.438922	-0.476166	-0.491152	-0.441032	-0.375706	-0.335629	-0.256357	-0.209228	-0.239482	-0.234351	-0.266462	-0.255381	-0.181303	-0.200381	-0.173338	-0.153347	-0.20737	-0.241497	-0.260544	-0.309782	-0.191094	-0.203277	-0.234288	-0.213163	-0.370071	-0.385056	-0.345892	-0.39702	-0.309719	-0.189299	-0.141163
297.647	-0.498487	-0.427117	-0.509537	-0.432122	-0.339596	-0.340635	-0.315449	-0.396768	-0.377941	-0.315732	-0.294765	-0.220435	-0.196351	-0.21225	-0.222356	-0.182216	-0.222356	-0.357919	-0.420946	-0.444149	-0.488255	-0.392864	-0.315512	-0.289507	-0.229313	-0.249462	-0.212502	-0.202333	-0.204316	-0.171103	-0.152213	-0.239419	-0.223426	-0.144374	-0.20035	-0.23051	-0.249556	-0.274616	-0.173999	-0.188197	-0.207181	-0.275403	-0.431367	-0.475473	-0.401112	-0.476355	-0.370952	-0.192385	-0.123281
298.824	-0.428156	-0.291554	-0.422237	-0.412163	-0.314599	-0.35773	-0.316456	-0.331536	-0.272507	-0.171071	-0.191283	-0.115946	-0.144028	-0.255381	-0.269453	-0.173054	-0.14705	-0.218358	-0.167954	-0.204222	-0.32354	-0.265298	-0.244173	-0.208189	-0.14302	-0.157093	-0.084054	-0.113962	-0.165215	-0.128035	-0.154197	-0.267659	-0.248549	-0.131277	-0.11201	-0.152087	-0.113962	-0.175164	-0.191062	-0.2063	-0.272476	-0.291554	-0.401238	-0.407188	-0.251508	-0.384962	-0.36686	-0.187347	-0.133292
300	-0.492505	-0.426235	-0.501667	-0.485485	-0.342713	-0.348663	-0.328546	-0.313591	-0.320769	-0.224339	-0.214359	-0.162067	-0.155141	-0.265487	-0.275592	-0.179256	-0.183286	-0.215493	-0.207244	-0.261551	-0.331757	-0.260386	-0.215178	-0.159108	-0.122966	-0.206331	-0.182436	-0.234445	-0.257647	-0.186277	-0.198335	-0.272602	-0.246408	-0.169403	-0.163232	-0.196288	-0.19824	-0.224276	-0.253177	-0.241245	-0.301502	-0.35965	-0.4342	-0.488381	-0.400986	-0.470279	-0.436089	-0.173212	-0.0970247
[truncated: 207 more columns]

## Sheet: Figure 7d & 8d
X/L Y/L	0	1.17647	2.35294	3.52941	4.70588	5.88235	7.05882	8.23529	9.41176	10.5882	11.7647	12.9412	14.1176	15.2941	16.4706	17.6471	18.8235	20	21.1765	22.3529	23.5294	24.7059	25.8824	27.0588	28.2353	29.4118	30.5882	31.7647	32.9412	34.1176	35.2941	36.4706	37.6471	38.8235	40	41.1765	42.3529	43.5294	44.7059	45.8824	47.0588	48.2353	49.4118	50.5882	51.7647	52.9412	54.1176	55.2941	56.4706
0	-0.38065	-0.322999	-0.360409	-0.295573	-0.201912	-0.144396	-0.183433	-0.192108	-0.228208	-0.228072	-0.131474	-0.178915	-0.138613	-0.18908	-0.177424	-0.141323	-0.116971	-0.24235	-0.333165	-0.330363	-0.45136	-0.317306	-0.255317	-0.203674	-0.137347	-0.14164	-0.088461	-0.0955545	-0.0566983	-0.0840784	-0.136037	-0.163417	-0.181987	-0.0969099	-0.0232639	-0.0376317	-0.0375865	-0.0147698	-0.0941087	-0.0134595	-0.0191976	-0.0694847	-0.108296	-0.212033	-0.265437	-0.139832	-0.0391678	0.356849	0.673572
1.17647	-0.36321	-0.288299	-0.312833	-0.285588	-0.168884	-0.108476	-0.147468	-0.115705	-0.115751	-0.0954641	-0.0248453	-0.0637466	-0.121534	-0.215241	-0.251296	-0.192017	-0.0942442	-0.147559	-0.174803	-0.104275	-0.243841	-0.202048	-0.114124	-0.0883254	-0.0739125	-0.0637466	-0.0251164	-0.0307641	-0.0222247	-0.0581893	-0.164773	-0.235392	-0.288661	-0.192153	-0.0580537	-0.065328	-0.0234446	0.0412554	-0.0840784	-0.0380383	-0.0740029	-0.154562	-0.20634	-0.302803	-0.301402	-0.190346	-0.142995	0.284784	0.703708
2.35294	-0.374958	-0.357517	-0.366238	-0.32458	-0.202002	-0.137438	-0.182077	-0.131564	-0.128763	-0.0118781	0.0975969	0.0225954	-0.0336557	-0.184833	-0.246732	-0.162965	-0.0694847	-0.0523609	-0.0509151	0.0470387	-0.0652376	-0.0464421	0.0733344	0.0847653	0.04862	0.0241768	-0.0338364	-0.0308544	0.00944758	-0.0293182	-0.0753131	-0.183342	-0.242304	-0.109832	-0.0448155	-0.0203271	-0.0331587	0.00849876	-0.0954641	-0.074048	-0.0769848	-0.157589	-0.210768	-0.271221	-0.282787	-0.166038	-0.0522253	0.319213	0.800126
3.52941	-0.3319	-0.352051	-0.32467	-0.275739	-0.166173	-0.111594	-0.170556	-0.125781	-0.158854	-0.0939279	0.0298697	-0.00482981	-0.0510054	-0.143086	-0.170375	-0.122618	-0.0579182	0.00827286	-0.0350111	0.0268877	-0.00320327	-0.0147246	0.134013	0.132477	0.0803827	0.0689066	-0.0655539	-0.0812319	-0.0350563	-0.0882802	-0.0853886	-0.141504	-0.158764	-0.0551169	-0.069304	-0.017571	-0.049153	-0.0376768	-0.0868344	-0.0998467	-0.13301	-0.18768	-0.222153	-0.248178	-0.30592	-0.196445	-0.0293182	0.32486	0.838937
4.70588	-0.17042	-0.212213	-0.206521	-0.1964	-0.131519	-0.0481138	-0.144531	-0.0796054	-0.134275	-0.155827	0.0155923	-0.0322099	-0.100027	-0.166128	-0.186234	-0.199066	-0.0709757	0.0730181	0.0240412	0.133607	0.0963318	0.0285142	0.158502	0.0633041	0.00556196	0.0301408	-0.110103	-0.0926629	-0.00342918	-0.0883706	-0.0796506	-0.0926177	-0.121398	-0.104184	-0.138613	-0.0348756	-0.0376317	-0.00582381	0.0215563	-0.0174355	-0.099666	-0.118507	-0.140058	-0.137212	-0.163146	-0.0176614	0.153758	0.448839	1.0578
5.88235	-0.128718	-0.16771	-0.149004	-0.183478	-0.144577	-0.110103	-0.239639	-0.157498	-0.20774	-0.213478	-0.0060949	-0.0479783	-0.0783403	-0.119862	-0.145706	-0.207515	-0.115344	0.00262516	-0.0161252	0.10198	0.100624	0.0746446	0.131167	0.0243575	0.0113	0.0213755	-0.0424209	-0.0105679	0.0699909	0.00524569	-0.052406	-0.0998467	-0.073777	-0.0579182	-0.0980847	0.0574305	0.0199749	0.0661053	0.155384	0.0949312	0.0474001	0.0271136	0.0401711	0.0183935	-0.00469427	0.147974	0.264588	0.529398	0.937975
7.05882	-0.164637	-0.170646	-0.166309	-0.192153	-0.156188	-0.0898616	-0.154697	-0.0984461	-0.210677	-0.304384	-0.170375	-0.187815	-0.154742	-0.121353	-0.0881447	-0.230648	-0.177424	-0.122799	-0.203448	-0.0449963	-0.047662	-0.0721956	-0.0518187	-0.152845	-0.12551	-0.0749969	-0.0925725	-0.0823615	-0.0263363	-0.0897261	-0.128627	-0.138613	-0.0722408	-0.155736	-0.17155	-0.119772	-0.176158	-0.0436408	0.0587859	0.093395	0.037415	0.00709813	0.057566	0.00126971	0.0213755	0.106407	0.207072	0.520994	0.874901
8.23529	-0.0895905	-0.125826	-0.125781	-0.186189	-0.108386	0.0314058	-0.0320743	0.0528671	-0.0925725	-0.239593	-0.128582	-0.177604	-0.104184	-0.0232639	-0.00446836	-0.139923	-0.106985	-0.108567	-0.143131	0.0312703	-0.0260652	-0.0721956	-0.109516	-0.193282	-0.168884	-0.0866989	-0.0262911	-0.0376768	0.0342071	-0.0421046	-0.128718	-0.0998016	-0.0852531	-0.148598	-0.147107	-0.145796	-0.189261	-0.0552977	0.068771	0.11201	0.138125	0.0760905	0.091904	0.0515568	0.0400355	0.181228	0.277555	0.621704	0.955505
9.41176	-0.174893	-0.151986	-0.160435	-0.235256	-0.168975	-0.0782047	-0.141685	-0.0609906	-0.11566	-0.194909	-0.145977	-0.163191	-0.0609002	-0.0073148	-0.00297736	-0.118236	-0.158764	-0.183433	-0.154652	-0.0349659	-0.121263	-0.18036	-0.250799	-0.281115	-0.222153	-0.108341	0.0487104	0.044373	0.0559395	-0.0520446	-0.153116	-0.122844	-0.0651924	-0.0219536	-0.0117878	-0.0537163	-0.166309	-0.118913	-0.0943346	-0.0726022	0.0111645	0.045864	0.113636	0.0717982	0.0688614	0.117748	0.153532	0.548148	0.9368
10.5882	-0.0827681	-0.0497403	-0.153206	-0.229563	-0.219442	-0.0565176	-0.0724215	-0.000356831	-0.0479331	-0.181942	-0.21375	-0.220933	-0.0738221	-0.0448607	0.034433	-0.0549362	-0.13301	-0.167664	-0.200828	-0.122844	-0.232139	-0.305694	-0.357472	-0.357427	-0.330228	-0.193237	-0.0289116	-0.0592737	-0.00153155	-0.118371	-0.148824	-0.0768041	-0.0552977	-0.023535	-0.0408396	-0.147649	-0.280257	-0.247184	-0.272937	-0.231054	-0.167574	-0.0810964	0.0140561	0.0703072	0.109073	0.152176	0.218187	0.468854	0.943939
11.7647	-0.0164415	-0.0439119	-0.109922	-0.131564	-0.10563	0.0758645	-0.00464908	0.0372795	-0.0492433	-0.190346	-0.1964	-0.20643	-0.0549814	-0.00157673	0.0258033	-0.029002	-0.127227	-0.173402	-0.184969	-0.117061	-0.201957	-0.282697	-0.291055	-0.257892	-0.285408	-0.167348	-0.0853434	-0.138838	-0.0768041	-0.196355	-0.177875	-0.0841687	-0.0583248	0.0309992	-0.013595	-0.131971	-0.278901	-0.333662	-0.373828	-0.380967	-0.254006	-0.118552	-0.0652828	0.0328065	0.00235407	0.0699458	0.127462	0.441474	1.06611
12.9412	-0.121805	-0.104546	-0.176384	-0.187861	-0.174893	-0.0452674	-0.0939279	-0.100976	-0.150089	-0.247907	-0.264127	-0.2325	-0.138567	-0.184607	-0.160164	-0.213433	-0.25979	-0.229563	-0.249624	-0.158764	-0.249533	-0.310077	-0.308541	-0.2897	-0.321463	-0.201867	-0.118371	-0.157408	-0.0896357	-0.207876	-0.218042	-0.171911	-0.146113	-0.0495144	-0.0351919	-0.0857501	-0.264353	-0.311929	-0.408211	-0.435636	-0.341794	-0.19771	-0.122844	-0.059364	-0.0380383	0.0554876	0.150459	0.504819	1.20143
14.1176	-0.108657	-0.137664	-0.154878	-0.128989	-0.147649	-0.0741384	-0.138658	-0.126956	-0.147242	-0.147197	-0.107121	-0.0885062	-0.105585	-0.203539	-0.213614	-0.318842	-0.369491	-0.308947	-0.298781	-0.171821	-0.191927	-0.222199	-0.232229	-0.276913	-0.327381	-0.253916	-0.203584	-0.215241	-0.111504	-0.209503	-0.252741	-0.26982	-0.295799	-0.246732	-0.248314	-0.215241	-0.300272	-0.297381	-0.360499	-0.39669	-0.341794	-0.327562	-0.233991	-0.138748	-0.130344	0.00664632	0.234136	0.614294	1.27639
15.2941	-0.219533	-0.270091	-0.215376	-0.111639	-0.0510506	-0.00211891	-0.0637918	-0.112678	-0.24235	-0.199066	-0.0651473	-0.0393486	-0.0594996	-0.130028	-0.210722	-0.392307	-0.415395	-0.347713	-0.32458	-0.174487	-0.129757	-0.105269	-0.103823	-0.16161	-0.258208	-0.248223	-0.242485	-0.233991	-0.161926	-0.27854	-0.337728	-0.356162	-0.354716	-0.333074	-0.277004	-0.203539	-0.271356	-0.264172	-0.359008	-0.340484	-0.284188	-0.259835	-0.177785	-0.166128	-0.228163	-0.0912171	0.225596	0.670455	1.30236
16.4706	-0.244112	-0.294625	-0.206701	-0.130209	0.0111193	0.0485297	-0.013324	-0.0667738	-0.194954	-0.158899	-0.0163511	0.0425657	0.0295534	-0.0510506	-0.092708	-0.31455	-0.338993	-0.313149	-0.334701	-0.135721	-0.096684	0.0214659	0.0415265	-0.0363666	-0.154697	-0.177785	-0.120088	-0.120269	-0.0437312	-0.112678	-0.271311	-0.256401	-0.250753	-0.322818	-0.219171	-0.17024	-0.232274	-0.13301	-0.226581	-0.103009	-0.0323906	-0.0800572	-0.010839	-0.0969551	-0.192198	-0.0264266	0.343701	0.860353	1.4436
17.6471	-0.153206	-0.195135	-0.138929	-0.0941539	-0.0176162	0.0127458	-0.0982654	-0.131564	-0.196355	-0.144577	0.0297341	0.0614064	0.0368276	-0.0380383	-0.0680841	-0.255362	-0.269639	-0.277004	-0.29729	-0.154562	-0.125645	-0.0117878	-0.0117878	-0.0492885	-0.153161	-0.157408	-0.079515	-0.0840332	-0.00758589	-0.13432	-0.307366	-0.34446	-0.358918	-0.392081	-0.285453	-0.209051	-0.237922	-0.164547	-0.228072	-0.105811	-0.0396197	-0.0742739	-0.0221795	-0.114079	-0.206295	-0.017571	0.382603	0.916559	1.50265
18.8235	-0.092708	-0.110058	-0.0726022	-0.109967	0.00253479	0.0184839	-0.079515	-0.0725119	-0.181897	-0.158854	0.0183032	0.0427464	0.107401	0.0886961	0.0844039	-0.0492885	-0.0837169	-0.104184	-0.167574	-0.0783403	-0.0594996	-0.0161252	-0.0348756	-0.0203723	-0.114305	-0.0912171	0.044373	-0.0163059	0.0170381	-0.078024	-0.235301	-0.233629	-0.227982	-0.239503	-0.167438	-0.116925	-0.181716	-0.154426	-0.22369	-0.138929	-0.0611713	-0.0554332	0.0498399	-0.0233543	-0.0623008	0.111784	0.35084	0.768182	1.3672
20	-0.0580086	-0.127317	-0.171911	-0.284233	-0.178869	-0.111142	-0.171686	-0.0550718	-0.0839428	-0.0535808	0.0558039	0.0241316	0.109073	0.113456	0.169616	0.1482	0.110835	0.00678186	-0.137347	-0.0943346	-0.134817	-0.107302	-0.102964	0.00813731	-0.0985365	-0.0710661	0.0890124	-0.0119685	0.0184839	-0.0145439	-0.145842	-0.145616	-0.137122	-0.108251	-0.0635207	-0.0389419	-0.112407	-0.0922562	-0.137122	-0.144531	-0.0508247	-0.0164867	0.036918	-0.00894134	0.0254419	0.189587	0.468945	1.0203	1.65392
21.1765	-0.0781144	-0.144531	-0.255452	-0.375138	-0.314505	-0.23381	-0.284188	-0.17896	-0.158809	-0.10685	-0.00171228	-0.0218181	0.0256678	0.0574756	0.0904582	0.107808	0.0949312	-0.0292731	-0.138748	-0.114395	-0.153568	-0.149095	-0.107302	-0.00329364	-0.102738	-0.119907	-0.0477523	-0.112724	-0.0694395	-0.0852983	-0.108522	-0.121489	-0.115751	-0.0436408	-0.0522253	-0.0564272	-0.161565	-0.154291	-0.181716	-0.25238	-0.121218	-0.0838976	-0.00898652	-0.0363666	-0.0119685	0.153487	0.506265	1.13831	1.73439
22.3529	0.00248961	-0.0552073	-0.193373	-0.383723	-0.338993	-0.274383	-0.259925	-0.127091	-0.125555	-0.0547555	0.0360595	0.014282	0.0573853	0.0574305	0.116302	0.130896	0.153848	0.120414	0.00673668	0.0656987	-0.00220928	-0.0726022	-0.0553429	0.0126103	-0.0507795	-0.0507795	0.0601413	-0.0107034	-0.00623044	-0.00180264	-0.0220892	-0.00763107	0.0325806	0.101799	0.047129	0.0745995	-0.0304478	-0.000176105	-0.053626	-0.217997	-0.140194	-0.146022	-0.0365473	0.0671897	0.180867	0.372256	0.687669	1.23907	1.77329
23.5294	-0.101202	-0.207921	-0.369265	-0.477475	-0.455787	-0.339264	-0.303119	-0.171731	-0.203403	-0.191701	-0.119591	-0.168749	-0.137122	-0.124109	-0.0535808	-0.0104323	0.0515117	0.035427	-0.0494692	0.00678186	-0.0769848	-0.119998	-0.130164	-0.0277821	-0.0938828	-0.0925273	-0.00749553	-0.0321195	0.00524569	0.0084084	0.0297793	0.0010438	0.0485749	0.0960155	0.0644336	0.147974	0.0487104	0.0631685	-0.0162608	-0.194954	-0.131564	-0.120133	-0.0393486	0.078711	0.286095	0.555287	0.99016	1.66987	2.14934
24.7059	-0.0121041	-0.147604	-0.239729	-0.33339	-0.330499	-0.23119	-0.24994	-0.203629	-0.276959	-0.33452	-0.291191	-0.300001	-0.251205	-0.19649	-0.100027	-0.105766	-0.101428	-0.0958708	-0.0956449	0.000863072	-0.0394841	-0.0493789	-0.0913074	-0.0868344	-0.0940635	-0.0696202	-0.0493337	-0.062346	0.0153212	-0.0176162	0.0412103	0.075729	0.0830936	0.07722	-0.00912206	0.00384506	-0.0866989	-0.0276917	-0.0681292	-0.143086	-0.0842139	-0.138838	-0.00487499	0.19668	0.352466	0.692097	1.14152	1.71745	2.25149
25.8824	0.090413	-0.0450866	-0.163282	-0.256898	-0.279941	-0.157544	-0.180586	-0.112633	-0.223464	-0.325664	-0.285227	-0.33443	-0.300001	-0.232455	-0.0811867	-0.0912622	-0.052406	-0.00356473	-0.0264266	0.0326257	-0.0494692	-0.102603	-0.22387	-0.229608	-0.184879	-0.0797409	-0.0421046	-0.0406136	0.0456832	-0.0420595	0.00967349	0.00524569	-0.0104775	-0.0594996	-0.145932	-0.082497	-0.11548	-0.0521801	-0.0652376	-0.120088	-0.128808	-0.174848	-0.0278273	0.21412	0.449155	0.955912	1.4469	1.82123	2.29767
27.0588	0.0905034	-0.0449963	-0.13301	-0.239729	-0.268419	-0.145977	-0.177649	-0.108386	-0.216325	-0.3258	-0.278224	-0.325845	-0.272712	-0.17914	-0.0451318	-0.0351015	-0.0351015	0.00660114	0.0269329	0.0413006	-0.0450866	-0.0969099	-0.248449	-0.215376	-0.143131	-0.0164867	0.0470839	0.0199297	0.143547	0.0127007	0.0139657	0.0037547	-0.0565628	-0.0969099	-0.193327	-0.119817	-0.0994853	-0.0866537	-0.070795	-0.092437	-0.128627	-0.120043	0.087431	0.319213	0.610408	1.08703	1.58525	2.07483	2.50659
28.2353	0.0761356	-0.000402013	-0.0795602	-0.163237	-0.131384	0.00136007	-0.0579182	-0.049153	-0.196084	-0.341749	-0.333029	-0.334565	-0.232364	-0.119998	0.0498851	0.00239925	0.0110741	-0.0380383	-0.0781144	-0.0148601	-0.108476	-0.0810512	-0.16911	-0.177785	-0.13301	-0.0552977	-0.0379479	-0.081006	-0.00767625	-0.132965	-0.141595	-0.153161	-0.230783	-0.305559	-0.412142	-0.436585	-0.374596	-0.258073	-0.211897	-0.0766234	-0.114214	-0.101293	0.123396	0.418703	0.721374	1.22113	1.83158	2.05893	2.53112
29.4118	0.0314962	-0.0348756	-0.10685	-0.192062	-0.0866989	0.0645691	0.00411615	0.0257581	-0.119727	-0.275377	-0.271175	-0.262591	-0.177695	-0.0709757	0.0342071	-0.0132788	0.019749	-0.0379931	-0.0710209	-0.0177518	-0.101293	-0.0767589	-0.101383	-0.0827681	-0.0767589	-0.0696654	-0.0782951	-0.118371	-0.0292731	-0.0882351	-0.115705	-0.163282	-0.268419	-0.323089	-0.397955	-0.369084	-0.325845	-0.170375	-0.0809156	0.0528671	0.0730181	0.0629878	0.210009	0.358385	0.675334	1.22253	1.8112	2.15539	2.45056
30.5882	-0.0882802	-0.0754035	-0.0810512	-0.174939	-0.0883254	-0.0191976	-0.157363	-0.119998	-0.173222	-0.252515	-0.203674	-0.143086	-0.0942442	-0.0595447	-0.0178421	-0.11566	-0.0235802	-0.048159	-0.0998919	0.0584696	-0.0567435	-0.072557	-0.0740029	-0.0308996	-0.0724667	-0.0624815	0.0454573	-0.0277369	0.0399452	0.044373	-0.0376768	-0.0779788	-0.16161	-0.210542	-0.26101	-0.246642	-0.248088	-0.0752679	0.02124	0.0960155	0.191078	0.239964	0.428778	0.626131	1.08979	1.47866	2.00408	2.41596	2.47081
31.7647	-0.0882351	-0.0609454	-0.106895	-0.154697	-0.125736	-0.0364118	-0.174532	-0.138613	-0.137167	-0.22509	-0.21375	-0.166128	-0.192243	-0.195044	-0.146248	-0.254142	-0.120178	-0.141775	-0.236702	-0.043686	-0.14164	-0.150315	-0.101293	-0.0365925	-0.101428	-0.0984913	-0.00351954	-0.0868344	-0.0248453	0.00831804	-0.0463065	-0.0967292	-0.155917	-0.210677	-0.21515	-0.255497	-0.329008	-0.125691	-0.0479783	0.0396741	0.228488	0.337692	0.53238	0.849329	1.3719	1.65419	2.22421	2.26595	2.16682
32.9412	-0.0552977	-0.110058	-0.0941087	-0.0783855	-0.045177	0.0814219	-0.0694395	-0.0509151	-0.0191524	-0.0969099	-0.0482042	-0.0364569	-0.120178	-0.144531	-0.147559	-0.235392	-0.102919	-0.074048	-0.14164	0.00239925	-0.0652376	-0.0898616	-0.00636599	0.0785754	-0.0193331	-0.048159	-0.0497403	-0.128718	0.000953436	0.0256226	0.0401711	0.0214659	-0.0421046	-0.0853886	-0.0566983	-0.0509602	-0.153297	0.0283787	0.0960155	0.19659	0.525105	0.773966	1.02612	1.31854	1.78933	2.00679	2.3133	2.36657	2.08166
34.1176	-0.0595447	-0.0855694	-0.0637918	-0.0610357	-0.10572	-0.0163511	-0.138567	-0.137167	-0.0522253	-0.0984009	-0.0467132	-0.0464421	-0.196264	-0.25378	-0.235256	-0.330454	-0.166354	-0.0595447	-0.105494	0.0298697	-0.101067	-0.17042	-0.118462	-0.0318936	-0.0679937	-0.0767138	-0.00492017	-0.094199	-0.0292279	-0.0292279	-0.0808705	-0.0808705	-0.0997112	-0.16161	-0.0940183	-0.036231	-0.0880543	0.10948	0.231696	0.444411	0.866317	1.31958	1.6509	1.98077	2.37958	2.27449	2.32772	1.97914	1.60644
35.2941	-0.0640177	-0.151896	-0.108476	-0.0797861	-0.115796	-0.0423757	-0.122889	-0.0983557	-0.00614008	-0.0364569	-0.0135047	-0.102648	-0.274112	-0.34455	-0.312968	-0.346177	-0.199291	-0.060855	-0.0694395	-0.0306285	-0.131338	-0.196355	-0.153025	0.00836322	0.0285594	0.0255322	0.0297341	-0.112859	-0.104184	-0.158809	-0.216415	-0.238012	-0.230964	-0.24113	-0.130209	0.0155923	0.0315414	0.288128	0.411835	0.772791	1.22185	1.68528	2.07542	2.22818	2.35939	2.0686	1.85841	1.40746	1.15557
36.4706	-0.146022	-0.245557	-0.15176	-0.0739577	-0.0351467	0.0167218	-0.0637918	-0.0622556	-0.0363666	-0.0450866	-0.00767625	-0.0983557	-0.243795	-0.328646	-0.26241	-0.340348	-0.213614	-0.0881447	-0.131338	-0.0911267	-0.194773	-0.20512	-0.145932	-0.019062	0.0400807	0.0515117	-0.00329364	-0.124245	-0.138613	-0.207695	-0.262501	-0.256717	-0.215015	-0.266974	-0.108522	0.142372	0.244618	0.610408	0.817792	1.25944	1.73733	2.14193	2.50022	2.40091	2.16217	1.77067	1.24526	0.847521	0.67181
37.6471	-0.205165	-0.274383	-0.196355	-0.147378	-0.0350563	0.00818249	-0.0378576	-0.0247549	-0.0896357	-0.121444	-0.130164	-0.205075	-0.275558	-0.34455	-0.240768	-0.328692	-0.271175	-0.158718	-0.225045	-0.17914	-0.274157	-0.28735	-0.232319	-0.0665479	0.034433	0.109344	0.0962415	-0.0607646	-0.108296	-0.193282	-0.275513	-0.238012	-0.154426	-0.216415	-0.0594544	0.217328	0.34831	0.760095	1.13899	1.67566	2.04113	2.31764	2.46136	2.08843	1.7432	1.26102	0.712519	0.357979	0.254196
[truncated: 223 more rows]
[truncated: 207 more columns]

## Sheet: Supplementary Figure 2a
Compressive strain	Ave. compressive stress [MPa]
[truncated: 177 more rows]

[truncated: 1 more sheets: Supplementary Figure 5d]
